# Supplementary material for: Antibiotic treatment of honey bee colonies alters early gut microbiome assembly and induces persistent dysbiosis in newly emerged workers
Source: Sci Rep. 2025 Aug 8;15:29031. doi: 10.1038/s41598-025-12823-9 (PMC12334628; doi:10.1038/s41598-025-12823-9)
Supplement: Supplementary file 1 — Supplementary Material 1 [file 41598_2025_12823_MOESM1_ESM.xlsx]

## Sheet: S0. Experiment Schedule
Title: Antibiotic treatment of honey bee colonies alters early gut microbiome assembly and induces persistent dysbiosis in newly emerged workers
Authors: Nathan O. Allen1, Duan C. Copeland2, Brendon M. Mott2, Robert Erickson2, and Kirk E. Anderson1,2
Corresponding author: Nathan O. Allen, Kirk E. Anderson
Table S0: Sampling and treatment schedule
Staggered cohort introductions allowed a single sampling date to collect bees of 3 consecutive ages.
Sampling all 3 cohorts every 3rd day allowed n=16 bees at each age from 1-21 to be collected.
A subset of all collected bees were dissected and analyzed in order to span the full range of bee ages in the sample set
Within cohort columns, highlighted cells with bolded values show the samples representing bees of the corresponding age.
	Sampling Time Points	Treatment Time points	Date:	Cohort name = color; value = days since emergence			Number of Added Bees Per colony
	N=16 per cohort	Tylosin 200mg		Blue	Pink	Red		Date:
		Dose1	2024-07-27	0			900	2024-07-27
			2024-07-28	1	0		945	2024-07-28
			2024-07-29	2	1	0	900	2024-07-29
	T = 1	Dose2	2024-07-30	3	2	1
			2024-07-31	4	3	2
			2024-08-01	5	4	3
	T = 2	Dose3	2024-08-02	6	5	4
			2024-08-03	7	6	5
			2024-08-04	8	7	6
	T = 3		2024-08-05	9	8	7
			2024-08-06	10	9	8
			2024-08-07	11	10	9
	T = 4		2024-08-08	12	11	10
			2024-08-09	13	12	11
			2024-08-10	14	13	12
	T = 5		2024-08-11	15	14	13
			2024-08-12	16	15	14
			2024-08-13	17	16	15
	T = 6		2024-08-14	18	17	16
			2024-08-15	19	18	17
			2024-08-16	20	19	18
	T = 7		2024-08-17	21	20	19

## Sheet: S1A. Raw Microbiome
Title: Antibiotic treatment of honey bee colonies alters early gut microbiome assembly and induces persistent dysbiosis in newly emerged workers
Authors: Nathan O. Allen1, Duan C. Copeland2, Brendon M. Mott2, Robert Erickson2, and Kirk E. Anderson1,2
Corresponding author: Nathan O. Allen, Kirk E. Anderson
Table S1a. 5179 Unique sequence OUT reads and associated species level taxonomy, displaying raw (non-normalized) OTU counts by library.
		Library size
Seq Run	Total Reads	Min	Mean	Median	Max
Run1	10241064	19304	73150	72994	153940
Run2	3319632	14248	23301.8	23287.5	32712
				OTU	Otu0001	Otu0002	Otu0003	Otu0004	Otu0005	Otu0006	Otu0007	Otu0008	Otu0009	Otu0010	Otu0011	Otu0012	Otu0013	Otu0014	Otu0015	Otu0016	Otu0017	Otu0018	Otu0019	Otu0020	Otu0021	Otu0022	Otu0023	Otu0024	Otu0025	Otu0026	Otu0027	Otu0028	Otu0029	Otu0030	Otu0031	Otu0032	Otu0033	Otu0034	Otu0035	Otu0036	Otu0037	Otu0038	Otu0039	Otu0040	Otu0041	Otu0042	Otu0043	Otu0044	Otu0045
Sequencing Run	label	Group	ReadTotal	numOtus	Lactobacillus_apis	Snodgrassella_alvi	Lactobacillus_apis	Lactobacillus_helsingborgensis	Bifidobacterium_asteroides	Bombilactobacillus_mellis	Bombilactobacillus_mellis	Frischella_perrara	Commensalibacter_s_bxid0093	Lactobacillus_melliventris	Lactobacillus_kimbladii	Gilliamella_apicola	Bombilactobacillus_mellis	Snodgrassella_alvi	Lactobacillus_melliventris	Lactobacillus_kimbladii	Gilliamella_s_bxid9399	Enterobacter_unclassified	Bombilactobacillus_mellifer	Gilliamella_apicola	Gilliamella_apicola	Bombilactobacillus_mellis	Lactobacillus_kullabergensis	Bifidobacterium_asteroides	Lactobacillus_helsingborgensis	Gilliamella_apis	Lactobacillus_kimbladii	Frischella_perrara	Bombilactobacillus_mellis	Lactobacillus_apis	Enterobacter_hormaechei	Bartonella_apis	Snodgrassella_alvi	Gilliamella_apis	Snodgrassella_alvi	Apilactobacillus_kunkeei	Snodgrassella_alvi	Lactobacillus_melliventris	Lactobacillus_kimbladii	Snodgrassella_alvi	Lactobacillus_kimbladii	Gilliamella_unclassified	Frischella_perrara	Gilliamella_unclassified	Lactobacillus_kullabergensis
Run 1	unique	Empty3	23	5179	9	0	0	0	0	0	0	0	0	0	0	0	0	0	1	0	0	0	0	0	0	0	0	0	0	0	0	0	0	0	0	0	0	0	0	0	0	0	0	0	1	0	0	0	0
Run 1	unique	Empty4	35	5179	0	1	17	1	1	0	0	0	0	0	0	0	0	1	0	0	0	0	0	0	0	0	0	0	0	0	0	0	0	0	0	0	0	0	0	0	0	0	0	0	0	0	0	0	0
Run 1	unique	NoA_289	84228	5179	67851	0	0	0	0	0	9771	1	251	12	2029	0	0	3704	0	0	1	0	0	0	0	0	0	0	0	0	0	0	0	0	0	35	0	0	0	384	0	0	0	0	0	0	0	0	0
Run 1	unique	NoA_H290	62510	5179	31	0	0	0	0	0	32	0	1	32255	0	21683	0	0	0	0	409	0	0	0	0	0	4	0	0	0	11	9	0	0	0	4657	1	0	0	2517	0	0	0	0	0	0	0	0	0
Run 1	unique	NoA_H291	74179	5179	29195	0	0	0	0	0	3125	1516	5127	0	13037	0	0	0	0	0	865	0	0	0	4	0	0	0	0	0	0	0	0	0	0	3689	16588	0	0	143	0	0	0	0	0	0	0	0	0
Run 1	unique	NoA_H292	64483	5179	0	11577	18996	2898	0	15316	0	2690	7611	90	0	1753	0	0	0	0	188	3	2476	0	0	0	0	1	0	0	0	0	0	0	5	0	0	0	0	73	0	0	678	0	0	0	0	0	0
Run 1	unique	NoA_H293	66268	5179	50998	84	0	0	568	0	0	6	21	16	0	18	0	0	0	0	25	0	3	0	0	0	0	0	0	0	8934	0	0	0	1	8	0	0	0	513	0	0	0	0	0	0	0	0	0
Run 1	unique	NoA_H294	56134	5179	75	0	0	3	0	0	2082	1	6	0	9	0	0	1972	0	0	7093	0	1	0	0	0	0	0	0	0	0	0	0	0	0	0	0	14232	0	156	0	0	0	0	0	0	0	0	0
Run 1	unique	NoA_H295	61177	5179	0	2666	15883	3828	5096	8204	0	5455	6483	0	0	0	0	0	10022	0	129	0	27	0	0	0	0	0	0	0	0	0	0	0	0	182	0	1827	0	132	0	0	0	0	0	0	0	0	0
Run 1	unique	NoA_H296	57598	5179	35109	1849	0	7	0	0	0	22	0	406	3214	0	13759	0	0	0	4	0	131	0	671	0	0	68	0	0	0	0	0	0	0	0	0	0	0	154	0	0	0	0	0	0	0	0	0
Run 1	unique	NoA_H297	59578	5179	1799	0	0	2677	6937	0	0	1	4905	4411	0	0	0	10001	0	0	1	0	2687	0	0	0	0	0	0	0	0	0	0	0	0	0	0	0	0	0	0	0	0	0	9408	0	0	3802	0
Run 1	unique	NoA_H298	59512	5179	9231	0	0	11	1	0	6141	2272	9774	2275	0	2505	0	12517	0	0	1547	0	18	0	0	0	0	0	0	0	0	0	0	0	0	181	0	0	0	114	0	0	0	0	0	0	0	0	0
Run 1	unique	NoA_H299	58143	5179	0	0	18262	0	0	0	9656	0	343	11199	0	0	0	11933	0	3277	352	0	1	0	0	0	0	0	0	0	0	0	0	0	1	0	0	422	0	50	0	0	0	0	0	0	2079	0	0
Run 1	unique	NoA_H300	58888	5179	41683	67	0	31	0	0	2941	906	8	8	9178	463	0	0	0	0	1070	0	0	0	0	0	0	0	0	0	0	0	0	0	0	111	0	0	0	50	0	0	0	0	0	0	0	0	0
Run 1	unique	NoA_H301	56423	5179	24295	0	0	0	1	2079	0	4204	288	0	10175	410	0	0	0	0	289	1	1	0	0	0	0	0	1435	0	0	0	0	0	0	2369	0	0	0	290	0	0	0	0	0	0	0	0	0
Run 1	unique	NoA_H302	97939	5179	13089	0	0	13	0	0	2345	0	17243	11	0	0	0	0	0	0	42	0	0	0	0	0	0	0	0	32612	8142	0	0	0	0	27	0	0	0	215	0	0	0	0	0	0	0	0	23677
Run 1	unique	NoA_H303	61498	5179	13778	0	0	1	0	0	15418	3961	15691	0	3532	0	0	0	15	0	63	0	0	0	0	0	0	0	0	21	0	0	0	0	0	0	0	0	0	951	0	0	0	0	0	0	0	0	0
Run 1	unique	NoA_H304	78604	5179	23630	1708	0	0	0	0	9587	0	4	0	2876	459	0	0	9184	0	158	20108	0	0	0	0	0	0	0	0	0	0	0	0	2969	0	0	0	0	1059	0	0	0	0	0	0	0	0	0
Run 1	unique	NoA_H305	74126	5179	59808	12597	0	0	1	0	98	38	87	0	75	0	0	0	34	0	58	109	1	0	0	0	0	0	1	101	0	0	0	0	20	121	0	0	0	759	0	0	0	0	0	0	0	0	0
Run 1	unique	NoA_H306	54110	5179	0	6480	8326	5902	8392	0	0	185	1641	5835	5707	0	7608	0	0	0	2645	0	0	0	0	0	0	0	0	0	0	0	0	0	0	0	0	0	0	182	0	0	0	0	0	0	0	0	0
Run 1	unique	NoA_H307	59097	5179	70	8599	0	0	0	9152	0	0	6	0	0	5002	0	0	0	9475	285	0	2548	0	0	0	0	12	0	0	0	0	0	0	0	16	0	0	0	34	0	5617	0	0	0	0	4421	0	1
Run 1	unique	NoA_H308	65962	5179	5485	0	0	57133	23	0	0	0	14	10	0	0	15	1823	0	0	79	1	0	0	0	0	0	0	0	0	0	97	0	0	0	465	0	0	0	25	0	0	0	0	108	0	0	0	6
Run 1	unique	NoA_H309	75255	5179	0	16944	50182	783	170	0	49	4	185	0	123	0	0	0	3494	0	442	30	1	1	0	0	0	0	0	0	0	0	0	0	2	1	0	0	0	531	0	0	0	0	0	0	0	0	0
Run 1	unique	NoA_H310	77172	5179	374	15300	0	0	0	0	139	1	7	29769	0	0	0	0	0	0	1210	15980	0	0	0	0	1729	0	39	0	639	0	0	0	11145	0	0	0	0	613	0	0	0	0	0	0	0	0	0
Run 1	unique	NoA_H311	75651	5179	69054	0	0	4	3	0	10	0	4	19	6	0	0	183	0	0	989	13	2	0	0	0	0	0	0	0	0	0	0	0	14	0	0	0	0	175	0	0	0	0	0	0	0	0	3
Run 1	unique	NoA_H312	79413	5179	50615	0	0	0	10	0	0	0	11	0	59	2	0	1177	0	0	3405	13230	0	0	0	0	0	0	8	0	0	0	375	0	8175	0	0	0	0	387	0	1311	0	0	0	0	0	9	0
Run 1	unique	NoA_H313	19304	5179	404	398	0	63	8	0	48	0	29	41	65	0	0	0	0	0	6750	27	0	0	0	0	0	0	0	0	0	10903	0	0	16	1	0	0	0	222	0	0	0	0	0	0	0	0	0
Run 1	unique	NoA_H314	68069	5179	0	0	9471	13505	2990	10674	0	0	0	0	0	9202	0	0	2538	0	736	12657	1444	0	0	0	0	0	0	0	0	0	0	0	373	14	0	0	0	712	692	0	971	0	0	0	0	0	0
Run 1	unique	NoA_H315	74026	5179	34	9122	0	0	0	9186	0	0	363	10	0	0	0	0	0	40696	109	2	6626	0	0	0	0	31	0	2494	0	3110	0	0	0	0	0	0	0	346	0	0	0	0	0	0	0	0	0
Run 1	unique	NoA_H316	88294	5179	46251	792	0	289	0	34	0	4	8	0	721	0	0	0	7698	0	954	12882	0	5638	0	0	0	32	0	0	0	0	0	0	8280	0	0	0	0	216	0	0	0	0	0	0	0	0	0
Run 1	unique	NoA_H317	23740	5179	567	226	0	13	9	0	82	16919	336	0	70	0	0	0	422	0	2327	44	1	0	0	0	0	11	0	0	0	0	0	0	15	0	0	0	0	2110	0	0	0	0	0	0	0	0	0
Run 1	unique	NoA_H318	82743	5179	81142	0	0	0	0	2	0	29	146	0	14	7	0	134	10	0	31	36	0	0	0	0	0	0	0	0	0	0	0	0	0	2	0	0	0	1028	0	0	0	0	0	0	0	0	0
Run 1	unique	NoA_H319	91416	5179	86009	1	0	0	0	0	0	534	0	41	0	0	0	0	0	0	0	15	1	0	0	4	0	0	4	0	0	0	0	0	3	0	0	0	0	192	0	0	0	0	0	3912	0	0	0
Run 1	unique	NoA_H320	86076	5179	0	0	53027	260	0	0	0	0	70	0	523	0	0	0	11186	0	6611	0	0	0	10790	54	0	0	0	0	0	2738	0	0	0	0	0	0	0	29	178	0	0	0	0	0	0	0	0
Run 1	unique	NoA_H322	77562	5179	60110	0	0	0	0	1	0	0	0	0	0	0	0	14851	5	0	5	1	0	0	8	0	1	0	0	0	4	0	0	0	1	0	0	0	0	1249	0	0	0	0	0	0	0	0	0
Run 1	unique	NoA_H323	73159	5179	31863	0	0	0	245	0	0	1980	0	0	0	0	10808	0	1	0	9	0	373	0	0	0	0	0	1499	0	7	0	0	0	1	0	0	0	0	593	0	0	0	25443	0	0	0	0	0
Run 1	unique	NoA_H324	73482	5179	18366	19110	0	0	0	0	0	35398	1	0	0	4	248	0	0	0	8	0	4	0	0	0	0	0	39	0	1	0	0	0	0	0	0	0	0	250	0	0	0	0	0	0	0	0	0
Run 1	unique	NoA_H325	72700	5179	58398	0	0	0	0	0	0	14	8	0	0	0	0	3940	0	0	133	0	0	0	0	6	0	62	0	5	15	0	0	0	0	0	0	0	0	1203	0	0	0	0	0	0	0	0	0
Run 1	unique	NoA_H326	91714	5179	34415	0	0	0	0	0	0	0	0	0	0	1	0	0	9	0	1578	0	6204	0	0	3379	0	0	0	0	0	0	0	0	0	0	0	0	0	129	38350	0	0	0	0	0	0	0	0
Run 1	unique	NoA_H327	72829	5179	0	0	68060	38	1	0	0	0	217	0	0	0	0	0	14	0	251	13	6	9	0	25	0	0	0	3	42	0	0	0	0	0	0	0	0	22	247	0	0	0	0	0	0	0	0
Run 1	unique	NoA_H328	86220	5179	0	0	34176	1	0	2	0	0	33	0	0	1	0	33155	0	0	3212	0	0	0	0	0	0	0	0	0	0	3	0	0	0	0	0	1	0	209	0	0	0	0	0	0	0	0	0
Run 1	unique	NoA_H329	72751	5179	37877	0	0	28	0	0	97	23720	22	36	0	0	0	762	0	0	373	0	10	9323	0	0	0	16	0	0	23	0	0	0	0	12	0	0	0	14	0	0	0	0	0	0	0	0	0
Run 1	unique	NoA_H330	61102	5179	0	214	48909	0	49	0	0	0	0	0	444	0	6637	0	0	0	3709	0	109	680	0	0	0	0	0	0	0	0	0	0	0	0	0	0	0	191	0	0	0	0	0	0	0	0	0
Run 1	unique	NoA_H331	84139	5179	80500	2143	0	0	7	0	0	0	1	17	3	0	0	0	0	0	1059	0	0	17	0	1	0	0	0	3	0	0	0	0	0	1	0	0	0	184	0	0	0	0	0	0	0	0	0
Run 1	unique	NoA_H332	84001	5179	49994	0	0	21	0	0	31	14	9	10	7	0	0	16347	0	0	2622	0	0	0	0	0	0	0	0	0	0	0	0	0	0	0	0	0	0	517	0	0	0	0	0	0	0	0	0
Run 1	unique	NoA_H333	80869	5179	0	17183	0	9	0	0	1922	569	0	0	21166	0	0	0	0	0	21	0	1649	0	0	0	0	259	0	0	0	0	0	23722	0	0	0	0	0	48	0	0	0	0	0	0	0	7156	0
Run 1	unique	NoA_H334	85117	5179	0	1150	0	0	0	0	2728	0	2025	0	0	0	0	0	12	744	417	0	161	0	0	0	0	0	0	0	0	12151	0	42940	0	0	0	0	0	109	0	0	0	0	0	0	0	0	0
Run 1	unique	NoA_H335	38723	5179	35058	7	0	0	0	0	0	0	0	0	0	0	0	0	0	0	5	0	0	0	1	0	0	0	0	0	0	0	0	0	0	0	0	0	0	3388	0	0	0	0	0	0	0	0	0
Run 1	unique	NoA_H336	95905	5179	93188	22	0	0	1	0	0	5	0	0	44	0	0	0	7	0	85	0	0	0	0	3	0	0	0	0	0	0	0	0	1	0	0	0	0	2325	0	0	0	0	0	0	0	0	0
Run 1	unique	NoA_H401	94337	5179	15858	23837	0	0	1193	38485	0	5	349	0	0	0	0	0	5111	7926	18	0	0	0	0	0	0	0	0	0	0	0	0	0	0	0	0	0	0	24	0	0	0	0	0	0	0	0	0
Run 1	unique	NoA_H402	117756	5179	49661	14513	0	0	1394	6136	0	9	13027	0	0	58	0	0	24477	6954	56	27	45	0	0	0	0	0	0	0	0	0	0	0	1	0	0	0	0	133	0	0	0	0	0	0	0	0	0
Run 1	unique	NoA_H403	7813	5179	0	1010	1840	1508	207	2503	0	1	0	0	0	13	0	0	104	0	1	1	8	0	0	0	0	0	0	0	0	0	0	0	0	60	0	0	0	1	0	0	0	0	301	0	0	0	0
Run 1	unique	NoA_H404	88168	5179	0	13688	35512	5943	4222	0	707	0	24765	17	1	0	0	0	0	0	129	0	0	0	0	0	0	0	0	0	0	0	0	0	0	4	0	0	0	17	0	0	0	0	0	0	0	0	0
Run 1	unique	NoA_H405	99020	5179	3352	0	0	0	3931	0	17903	1499	0	1738	0	0	0	0	0	0	60	0	3209	0	0	0	41171	0	11883	0	0	0	0	0	2	0	0	0	0	55	0	0	4963	0	0	0	0	0	0
Run 1	unique	NoA_H406	90923	5179	0	7996	24683	8327	4147	2100	0	0	12907	3954	5106	0	0	0	0	0	27	0	436	0	20822	0	0	0	0	0	0	0	0	0	0	1	0	0	0	141	0	0	0	0	0	0	0	0	0
Run 1	unique	NoA_H407	94312	5179	26834	13503	0	4946	5205	0	21840	1686	6765	9583	0	0	0	0	0	0	1304	0	303	0	0	0	0	0	0	0	0	0	0	0	0	156	0	0	0	26	0	0	0	0	1754	0	0	0	0
Run 1	unique	NoA_H408	114237	5179	4717	0	0	0	0	0	0	1	9803	15503	20887	0	0	25678	0	0	75	0	21	0	0	0	0	2060	175	0	0	0	30282	0	0	1	0	0	0	270	0	0	0	0	0	0	0	0	0
Run 1	unique	NoA_H409	153940	5179	21475	8	0	12	1	3946	0	0	52413	0	34889	39371	0	0	1	0	91	0	0	0	0	0	0	0	0	0	0	0	0	0	0	181	0	0	0	206	0	0	0	0	0	0	0	0	0
Run 1	unique	NoA_H410	133449	5179	0	32326	34503	32291	5865	12260	0	1	0	0	13485	0	0	0	0	0	1119	0	581	0	0	0	0	0	0	0	0	0	0	0	0	0	0	0	0	165	0	0	0	0	0	0	0	0	0
Run 1	unique	NoA_H411	106747	5179	11698	10504	0	9	0	0	47747	7123	4899	0	1589	0	0	0	9111	0	89	0	691	8922	0	0	0	2550	0	0	0	0	0	0	0	0	0	0	0	53	0	0	0	0	0	0	0	0	0
Run 1	unique	NoA_H412	105389	5179	12601	1	0	0	0	38133	0	0	7	16530	0	0	0	0	0	33244	82	0	50	0	0	0	0	2	0	0	0	36	0	0	0	0	0	0	0	27	0	0	0	0	0	0	0	0	0
Run 1	unique	NoA_H413	74866	5179	17992	8014	0	0	0	0	27058	0	2808	0	1587	0	0	0	1111	0	11	0	0	0	1	0	0	2708	12009	0	0	0	0	0	0	0	0	0	0	11	0	0	0	0	0	0	0	0	0
Run 1	unique	NoA_H414	54839	5179	2348	9990	0	6647	2387	5666	0	0	0	0	0	5449	0	0	14381	0	17	0	466	0	0	0	91	0	0	0	0	0	0	0	0	0	0	0	0	57	0	0	2774	0	0	0	0	0	0
Run 1	unique	NoA_H417	88311	5179	22360	8	0	53469	7	20	0	1	6	0	1025	10	0	0	0	0	1	0	0	0	0	0	0	0	0	0	0	0	0	0	0	0	0	0	0	7	0	0	0	0	0	0	0	0	0
Run 1	unique	NoA_H418	69711	5179	59	0	0	33	0	11	0	63247	14	0	1	0	0	4657	13	0	2	0	0	0	0	0	0	0	0	0	0	0	0	0	0	0	0	0	0	385	0	0	0	0	0	0	0	0	0
Run 1	unique	NoA_H419	73544	5179	17	0	0	27961	0	0	0	0	42669	0	0	0	0	0	0	0	2184	0	0	0	0	1	0	0	0	0	0	0	0	0	0	0	0	0	0	281	0	0	0	0	0	0	0	0	0
Run 1	unique	NoA_H420	73595	5179	0	15733	7971	814	185	0	0	1974	1	0	0	0	14829	0	30358	0	21	0	20	0	0	0	0	0	0	0	486	0	0	0	0	0	0	144	0	24	0	0	0	0	0	0	0	0	0
Run 1	unique	NoA_H421	58543	5179	15883	18174	0	0	93	0	0	2616	0	0	0	453	0	0	12549	3031	112	0	0	0	0	4199	0	0	0	0	0	0	0	0	0	0	0	0	0	84	0	0	0	0	0	0	0	0	0
Run 1	unique	NoA_H422	83654	5179	17790	27774	0	0	0	12753	0	0	3342	0	0	0	0	0	7082	0	0	0	0	0	0	0	1572	0	0	0	255	0	0	0	0	0	0	0	0	8	0	0	0	0	0	11354	0	0	0
Run 1	unique	NoA_H423	74328	5179	12007	0	0	14598	0	4604	0	394	7217	0	0	1178	0	13093	5	0	21	1	32	0	0	0	0	1	0	0	272	0	0	0	0	1839	0	0	0	428	0	0	0	0	0	0	0	0	0
Run 1	unique	NoA_H424	62058	5179	32058	20	0	0	0	1446	0	0	14	24951	0	1	0	0	0	0	1235	0	0	0	0	0	1	0	0	0	0	0	0	0	0	0	0	0	0	1505	0	0	0	0	0	0	0	0	0
Run 1	unique	NoA_H425	87986	5179	8900	0	0	30697	3247	0	12952	2	37	370	3365	12711	0	0	0	0	86	0	980	0	0	0	0	0	0	0	0	0	0	0	0	0	0	0	7748	50	0	0	0	0	0	0	0	0	0
Run 1	unique	NoA_H426	31038	5179	20018	0	0	34	1	22	0	1	1	33	0	24	0	0	0	0	2526	1354	0	0	0	0	8	0	0	0	0	0	0	0	0	1	0	0	10	694	0	0	0	0	0	0	0	0	0
Run 1	unique	NoA_H427	65619	5179	50252	0	0	1	0	0	0	3	0	1	6002	0	4012	0	0	0	3	0	0	0	0	0	0	0	0	5	0	0	0	0	0	0	0	10	0	49	0	0	0	0	0	0	0	0	0
Run 1	unique	NoA_H428	48268	5179	359	14021	0	2216	451	0	4768	713	0	0	0	11882	0	0	10055	0	102	0	2232	0	0	0	5	0	0	0	0	0	0	0	0	0	0	0	0	764	0	0	0	0	0	0	0	0	0
Run 1	unique	NoA_H429	87301	5179	0	25780	28075	0	4	0	0	0	1491	0	0	0	401	0	13649	15142	284	0	0	0	0	0	0	0	0	2	0	1	0	0	0	0	0	0	0	141	0	0	0	0	0	0	0	0	0
Run 1	unique	NoA_H430	77157	5179	26007	0	0	0	0	0	0	1056	98	0	0	0	0	13204	0	20553	32	0	0	0	0	15577	0	1	0	23	0	0	0	0	0	0	0	0	0	128	0	96	0	0	0	0	0	0	0
Run 1	unique	NoA_H431	84274	5179	50123	8	0	0	0	4	0	11882	19056	0	0	0	13	0	4	10	2050	0	0	0	0	0	0	0	0	0	0	0	0	0	0	0	0	0	0	56	0	0	0	0	0	0	0	0	0
Run 1	unique	NoA_H432	83147	5179	10719	20273	0	4345	13	19015	0	1931	1946	4252	0	12172	0	0	0	0	0	30	1	0	0	0	5471	0	0	0	0	0	0	0	2	0	0	0	0	0	0	0	0	0	0	0	0	0	0
Run 1	unique	NoA_H481	81773	5179	0	26839	0	292	7685	0	0	0	278	9687	1682	0	7542	0	0	0	233	0	1061	0	0	0	0	0	0	0	0	1658	0	0	0	0	0	0	0	8	0	0	0	0	0	0	0	0	0
Run 1	unique	NoA_H482	104908	5179	0	35656	0	0	9458	3394	0	6091	0	0	0	0	0	0	0	3084	1034	10112	1064	0	0	0	0	0	0	726	0	0	0	0	6025	0	0	0	0	1073	0	3329	0	0	0	0	0	0	0
Run 1	unique	NoA_H483	68366	5179	0	14103	15565	5366	9373	7829	0	1059	169	5413	0	0	0	0	0	0	153	4	1242	0	0	0	551	0	0	0	0	0	0	0	0	202	0	0	0	45	0	0	0	0	0	0	0	0	0
Run 1	unique	NoA_H484	53558	5179	0	10635	8845	5784	7865	0	0	1088	97	7849	2251	0	4206	0	0	0	906	645	969	0	0	0	0	0	0	0	0	0	0	0	336	0	0	0	0	18	0	0	0	0	0	0	0	0	0
Run 1	unique	NoA_H485	60202	5179	20806	6540	0	0	4970	0	0	2	0	0	648	0	0	0	3115	0	22	0	0	0	0	0	0	0	10879	0	0	0	9113	0	0	0	0	0	0	109	0	0	0	0	0	0	0	0	0
Run 1	unique	NoA_H486	56861	5179	1904	13701	0	0	0	0	3461	2145	0	0	0	404	0	0	0	0	52	5766	803	0	0	0	0	1907	16020	0	0	0	0	0	3149	0	0	0	0	12	0	3741	201	0	0	0	0	0	2840
Run 1	unique	NoA_H487	60970	5179	0	13724	12370	0	5144	0	2808	0	0	3732	0	0	0	0	0	917	642	6479	1252	0	0	0	0	0	0	1762	0	0	0	0	3713	0	0	0	0	26	0	0	0	0	0	0	670	0	0
Run 1	unique	NoA_H488	46239	5179	0	8392	8839	10365	3001	0	0	2115	0	2934	0	0	4512	0	0	0	137	0	426	0	0	0	644	0	0	0	3014	0	0	0	0	0	0	1349	0	49	0	0	0	0	0	0	0	0	0
Run 1	unique	NoA_H489	59809	5179	36127	2643	0	6557	1833	0	5665	2686	0	0	200	1614	0	0	1150	0	74	0	557	0	0	0	0	0	0	0	0	0	0	0	0	0	0	0	0	10	0	0	0	0	0	0	0	0	0
Run 1	unique	NoA_H490	61874	5179	0	0	6741	0	4917	0	0	0	0	1197	0	14	1984	11326	0	0	34	9126	2093	32	0	0	0	0	13487	0	0	0	0	0	4760	0	0	0	0	1075	0	0	0	0	0	0	0	0	0
Run 1	unique	NoA_H491	56461	5179	0	6863	1545	23844	872	0	0	0	0	0	3039	0	0	0	1	0	247	10766	109	0	0	1688	0	0	0	0	0	0	0	0	6115	0	0	0	0	659	0	0	0	0	0	0	0	0	0
Run 1	unique	NoA_H492	54360	5179	86	0	0	9	0	19039	0	15	0	0	0	0	0	0	0	0	199	1	0	0	14	0	0	1	0	0	1428	0	0	0	0	0	0	0	0	25	0	27123	0	0	0	0	0	0	0
Run 1	unique	NoA_H493	69501	5179	0	0	12959	9253	5811	0	0	3918	4800	5449	1932	0	8814	0	0	0	23	0	5	0	0	0	0	0	0	0	0	0	0	0	0	0	0	6471	0	10	0	0	0	0	0	0	0	0	0
Run 1	unique	NoA_H494	68429	5179	18798	8101	0	9091	3830	7696	0	0	282	6388	4598	64	0	0	0	0	101	0	1290	0	0	0	0	0	0	0	0	4644	0	0	0	0	0	0	0	121	0	0	0	0	0	0	0	0	0
Run 1	unique	NoA_H495	81337	5179	0	0	12983	4760	10409	0	0	1588	0	0	0	8487	14213	0	7164	0	589	0	1439	0	0	0	0	0	0	0	3171	0	0	0	0	0	0	0	14580	7	0	0	0	0	0	0	0	0	0
Run 1	unique	NoA_H497	63786	5179	58605	0	0	0	0	0	0	0	0	631	0	0	0	0	0	0	521	539	0	0	0	60	17	35	2284	95	0	0	0	0	0	0	0	0	0	80	0	0	0	0	0	0	523	0	0
Run 1	unique	NoA_H498	79447	5179	55406	0	0	0	980	0	2912	10692	3147	2289	0	0	0	1167	0	1800	21	0	74	0	0	0	0	0	0	0	0	0	0	0	0	38	0	0	0	590	0	0	0	0	0	0	0	0	0
Run 1	unique	NoA_H499	83841	5179	0	0	69950	0	38	0	3349	2721	0	0	0	0	0	0	5	0	76	1188	950	0	758	0	0	0	0	0	0	0	0	0	674	8	0	0	3353	494	0	0	0	0	35	0	0	0	0
Run 1	unique	NoA_H500	61213	5179	0	3974	12934	7606	0	0	320	0	35307	0	312	0	0	0	6	0	441	0	59	0	0	0	0	0	0	1	0	0	0	0	0	0	0	0	0	46	0	0	0	0	0	0	0	0	0
Run 1	unique	NoA_H501	74829	5179	0	6080	53680	189	0	0	0	0	0	0	0	2957	1093	0	17	0	331	3641	18	0	0	0	0	1	0	0	0	4035	0	0	2100	0	0	0	0	261	0	0	0	0	0	0	0	0	0
Run 1	unique	NoA_H502	79957	5179	38229	3325	0	9	3348	0	0	0	0	3503	0	0	11570	0	0	0	628	0	1575	13233	0	0	0	0	0	0	2256	0	0	0	0	1	0	0	0	152	0	0	0	0	0	0	1779	0	0
Run 1	unique	NoA_H503	59153	5179	2396	17267	0	0	0	0	0	0	0	3198	0	0	0	0	0	0	56	0	0	0	0	0	29641	0	0	0	0	4792	273	0	0	0	0	0	0	90	0	0	0	0	34	0	0	0	0
Run 1	unique	NoA_H504	54583	5179	0	0	50866	0	15	0	0	0	0	0	0	0	0	433	1	0	2887	0	0	1	0	0	6	0	0	0	0	7	0	0	0	0	0	0	0	220	0	0	0	0	0	0	0	0	0
Run 1	unique	NoA_H505	64151	5179	27697	1986	0	17	1899	0	4620	686	11542	3042	0	0	0	0	0	0	1858	0	851	0	0	0	0	0	0	0	0	0	0	0	0	453	0	0	0	63	0	0	0	0	0	0	0	0	0
Run 1	unique	NoA_H506	64142	5179	38332	67	0	0	72	0	0	3862	12	12550	0	0	5181	0	0	0	317	0	1	0	0	0	0	0	682	0	0	0	0	0	0	0	0	0	0	19	0	0	0	0	0	0	0	0	0
Run 1	unique	NoA_H507	56893	5179	21422	13477	0	10104	255	6807	0	3905	0	286	0	2	0	0	0	0	9	0	0	0	0	0	0	0	0	0	32	0	0	0	0	3	0	0	0	34	0	0	0	0	0	0	0	0	0
Run 1	unique	NoA_H508	44149	5179	6007	604	0	6052	246	0	9373	3617	0	0	0	0	0	0	691	0	2702	0	0	0	0	0	0	0	0	12597	0	0	0	0	0	0	0	0	0	107	0	0	1336	0	0	0	0	0	0
Run 1	unique	NoA_H509	58690	5179	34447	1790	0	3005	0	0	361	0	2	4251	1304	0	0	0	0	0	102	5813	0	0	2981	0	0	1	0	0	0	0	0	0	3302	4	0	0	0	144	0	0	0	0	0	0	0	0	0
Run 1	unique	NoA_H510	69170	5179	5901	0	0	37873	4832	17	0	3358	0	0	0	9729	0	0	65	0	873	0	1956	0	0	0	2088	0	0	0	676	0	0	0	0	31	0	0	1239	121	0	0	0	0	0	0	0	0	0
Run 1	unique	NoA_H511	64044	5179	0	21267	20621	0	4046	0	0	3245	0	0	0	0	8101	0	0	1200	458	0	0	0	0	0	0	0	0	0	0	0	0	0	0	9	0	7	0	28	0	0	0	0	0	0	0	0	0
Run 1	unique	NoA_H512	44735	5179	20081	13859	0	3099	626	0	2607	342	26	743	482	0	0	0	0	0	18	0	745	0	0	0	0	0	0	1878	0	0	0	0	0	0	0	0	0	14	0	0	0	0	0	0	0	0	0
Run 1	unique	NoA_H561	108155	5179	21877	2871	0	77	436	42936	0	1	0	0	0	0	0	0	653	0	0	0	4188	0	12248	0	0	0	0	0	22522	0	0	0	0	0	0	0	0	0	0	0	0	0	0	0	0	0	0
Run 1	unique	NoA_H562	91484	5179	62148	18618	0	1162	5368	0	0	0	0	0	0	3	0	0	6	0	0	0	50	0	0	0	0	0	0	0	0	0	0	0	0	0	0	0	0	183	0	0	0	0	0	0	0	0	0
Run 1	unique	NoA_H563	85839	5179	0	11029	21094	0	4203	0	11132	30	1	0	0	21614	0	0	7603	5607	536	0	19	0	0	0	0	0	0	0	0	0	0	0	0	1	0	0	0	45	0	0	0	0	0	0	0	0	0
Run 1	unique	NoA_H564	90227	5179	13484	12969	0	9343	9327	0	8899	5325	0	3411	24549	0	0	0	0	0	65	0	830	1	0	0	0	0	0	0	0	0	0	0	0	0	0	0	0	89	0	0	0	0	0	0	0	0	0
Run 1	unique	NoA_H565	81914	5179	6724	0	0	133	7588	0	0	0	42	9920	7570	0	0	0	0	0	184	0	933	0	19015	18091	0	0	0	0	0	0	0	0	0	1	0	0	0	67	0	0	0	0	0	0	977	0	0
Run 1	unique	NoA_H566	101829	5179	28319	20538	0	0	0	0	0	2957	0	0	0	0	12971	0	15167	13101	601	0	538	0	0	0	1711	560	0	0	0	0	0	0	0	0	0	514	0	119	0	0	0	0	0	0	0	0	0
Run 1	unique	NoA_H567	92832	5179	21433	16550	0	2254	5249	0	0	0	201	6403	0	0	0	0	0	0	50	0	0	0	0	6047	0	0	0	2039	0	8306	0	0	0	0	0	0	0	44	0	0	0	0	0	0	0	0	0
Run 1	unique	NoA_H568	82382	5179	9684	12874	0	14646	0	0	20312	0	244	6861	2859	0	0	0	0	0	194	0	21	0	0	0	0	0	0	734	0	6531	0	0	0	1	0	0	0	85	0	0	0	0	0	0	0	0	0
Run 1	unique	NoA_H569	96388	5179	31662	10694	0	0	218	0	8861	0	2799	0	0	0	0	0	0	0	3165	0	0	0	0	0	0	0	16687	0	0	6261	0	0	0	0	0	0	0	5	0	0	0	0	0	0	0	0	0
Run 1	unique	NoA_H570	113475	5179	44400	19213	0	12622	8983	0	0	8620	0	0	0	0	4269	0	0	0	197	0	791	0	737	0	277	0	0	0	0	0	0	0	0	8	0	0	0	24	0	0	0	0	0	0	0	0	0
Run 1	unique	NoA_H571	100825	5179	0	18935	12803	0	0	32442	0	9958	0	0	1	0	0	0	5593	0	40	0	0	0	0	0	0	0	0	0	0	0	0	0	0	0	0	0	0	0	0	0	0	0	0	0	0	0	0
Run 1	unique	NoA_H572	91221	5179	0	16478	19665	4422	2479	0	8788	0	5290	0	3201	0	0	0	0	0	16	0	587	24095	0	0	0	0	0	0	0	8	0	0	0	2	0	0	0	0	0	0	0	0	0	0	0	0	0
Run 1	unique	NoA_H573	145318	5179	19171	0	0	17293	11077	0	0	0	1648	0	0	16983	28927	0	0	0	120	0	4617	0	0	0	7035	0	0	0	2300	5463	0	0	0	0	21981	0	0	19	0	0	0	0	0	0	0	0	0
Run 1	unique	NoA_H574	87410	5179	36656	19538	0	3843	8134	0	0	0	1971	827	2894	197	0	0	0	0	15	0	726	0	0	0	0	0	0	0	0	0	0	0	0	0	0	0	0	59	0	0	0	0	0	0	6124	0	0
Run 1	unique	NoA_H575	104160	5179	0	8548	58999	25062	135	332	0	0	210	0	0	0	0	0	0	0	616	0	4	0	0	0	0	0	0	0	0	0	0	0	0	0	0	0	0	152	0	0	0	0	0	0	0	0	0
Run 1	unique	NoA_H576	78264	5179	13696	14689	0	15949	2552	0	0	4865	1884	655	0	0	0	0	0	0	7	0	3635	0	0	0	0	0	0	0	0	0	0	0	0	0	0	0	0	0	0	0	12307	0	0	0	0	0	0
Run 1	unique	NoA_H657	51316	5179	0	5834	43874	45	0	0	17	1	7	1	21	0	0	0	0	0	183	0	4	0	0	0	0	0	0	1154	0	0	0	0	0	11	0	0	0	86	0	0	0	0	0	0	0	0	0
Run 1	unique	NoA_H658	52547	5179	50983	649	0	572	0	0	0	0	0	0	0	0	0	0	0	0	140	0	0	0	0	0	0	0	0	0	0	0	0	0	0	137	0	0	0	24	0	0	0	0	0	0	0	0	0
Run 1	unique	NoA_H659	36903	5179	34734	175	0	0	0	16	0	0	79	9	0	3	0	0	0	0	91	0	0	0	0	0	1	0	0	0	0	0	0	0	0	20	0	0	0	1453	0	0	0	0	0	0	0	0	0
Run 1	unique	NoA_H660	54204	5179	42188	0	0	4210	0	0	0	0	0	37	0	0	0	0	0	0	219	0	0	0	0	0	0	0	0	7507	0	0	0	0	0	1	0	0	0	7	0	0	0	0	0	0	0	0	0
Run 1	unique	NoA_H661	51726	5179	44324	0	0	1	0	0	0	0	0	0	0	1	0	7243	0	0	121	0	0	0	0	0	0	0	0	0	0	0	0	0	0	0	0	0	0	0	0	0	0	0	0	0	0	0	0
Run 1	unique	NoA_H662	45829	5179	32619	4526	0	317	0	0	65	15	30	0	0	0	0	0	0	0	8046	0	0	0	0	0	0	9	0	11	15	0	0	0	0	0	0	0	0	9	0	0	0	0	0	0	0	0	0
Run 1	unique	NoA_H663	42255	5179	38559	969	0	2283	6	0	0	9	1	0	0	14	0	0	0	0	155	0	0	0	0	0	0	0	0	0	0	0	0	0	0	0	0	0	0	134	0	3	0	0	0	0	0	0	0
Run 1	unique	NoA_H664	67933	5179	40012	10621	0	4	0	2	0	15272	0	0	0	0	3	0	6	0	71	0	0	0	0	0	0	0	0	1592	0	0	0	0	0	0	0	0	0	170	0	0	0	0	2	0	0	0	0
Run 1	unique	NoA_H665	63563	5179	27282	0	0	17331	3265	3316	0	0	2	0	0	0	0	5942	5771	0	12	0	0	0	0	0	0	0	0	0	0	0	0	0	0	0	0	0	0	8	0	0	0	0	0	0	0	1	0
Run 1	unique	NoA_H666	50617	5179	28831	0	0	3409	1	0	0	11192	0	60	0	0	5179	1492	0	0	18	0	0	0	0	0	0	1	0	199	0	0	0	0	0	3	0	0	0	13	0	0	0	0	0	0	0	0	0
Run 1	unique	NoA_H667	60604	5179	30230	0	0	850	1072	0	0	0	582	203	0	0	962	17883	0	0	24	0	629	0	0	0	151	0	0	0	0	0	0	0	0	6	0	0	0	9	0	0	4764	0	0	0	0	3043	0
Run 1	unique	NoA_H668	54519	5179	46133	0	0	5233	6	55	0	0	0	0	3	0	0	3001	0	0	0	0	9	0	0	0	0	0	0	0	0	0	0	0	0	1	0	0	0	17	0	0	0	0	0	0	0	0	0
Run 1	unique	NoA_H669	64691	5179	32250	3474	0	6848	0	0	0	0	0	2881	0	14248	0	0	0	0	169	0	32	0	0	0	74	245	0	0	0	1	0	0	0	2356	0	0	0	10	0	0	0	0	222	0	0	0	0
Run 1	unique	NoA_H670	55414	5179	53808	0	0	9	0	1	0	0	0	0	1	0	1	0	0	0	105	0	0	0	0	0	0	0	0	0	0	5	0	0	0	0	0	0	1129	263	0	0	0	0	0	0	0	0	0
Run 1	unique	NoA_H671	80288	5179	0	8313	39055	47	0	0	0	1	0	0	0	13	0	0	0	0	32791	0	0	0	0	0	0	0	0	0	0	0	0	0	0	0	0	0	0	11	0	0	0	0	0	0	0	0	0
Run 1	unique	NoA_H672	63224	5179	0	0	62567	63	6	7	0	2	4	0	0	1	0	0	0	0	39	0	0	0	0	0	0	0	0	0	65	0	0	0	0	388	0	0	0	3	0	0	0	0	0	0	0	0	0
Run 2	unique	NOA_673	21718	5179	20697	839	0	0	0	0	0	1	0	0	0	0	0	0	0	0	138	0	0	0	0	0	0	0	0	0	0	0	0	0	0	0	0	0	0	4	0	0	0	0	0	0	0	0	0
Run 2	unique	NOA_674	16965	5179	7803	1	0	1	1	0	83	1	15	17	0	1	0	0	0	0	13	0	0	1	0	0	0	0	0	0	0	0	0	0	0	5	0	0	0	14	0	0	0	0	0	0	0	0	0
Run 2	unique	NOA_675	14248	5179	7148	0	0	282	0	0	0	1416	3	75	129	4599	5	239	0	0	78	0	1	0	0	0	0	0	0	0	0	0	0	0	0	3	0	0	0	39	0	0	0	0	0	0	0	0	0
Run 2	unique	NOA_676	22656	5179	0	216	20383	0	0	0	0	0	7	0	0	0	0	0	0	56	0	1090	0	0	0	1	0	0	0	337	0	286	1	0	197	1	0	0	0	1	0	0	0	0	0	0	0	0	0
Run 2	unique	NOA_677	15641	5179	7907	0	0	0	6	0	9	196	0	0	6	1805	0	5602	0	0	15	0	0	0	0	0	0	0	1	0	0	0	0	0	0	0	0	0	0	47	0	0	0	0	0	0	0	0	0
Run 2	unique	NOA_678	24218	5179	2489	0	0	1669	0	6956	0	729	1	4616	0	0	0	0	0	0	0	0	686	0	0	0	0	1	0	0	0	0	0	0	0	0	0	0	2204	4	0	0	0	0	0	0	0	0	0
Run 2	unique	NOA_679	24365	5179	3128	1255	0	2059	6153	0	0	40	0	0	0	3888	0	0	1963	0	1	0	0	0	0	3515	230	0	0	0	0	0	0	0	0	1	0	0	0	1	0	0	0	0	667	0	0	0	0
Run 2	unique	NOA_680	22673	5179	687	500	0	2321	3244	8107	0	1593	0	2619	1503	0	0	0	0	0	0	0	281	0	0	0	0	0	0	0	0	0	0	0	0	1	0	0	0	0	0	0	0	0	0	615	0	0	0
Run 2	unique	NOA_681	22151	5179	1946	0	0	2899	4388	0	0	7	0	0	0	3972	0	0	0	0	0	0	150	0	0	0	0	0	0	0	0	0	0	0	1	0	165	0	0	18	0	0	23	0	0	0	0	0	0
Run 2	unique	NOA_682	23246	5179	0	6	1609	0	3444	4941	0	1	71	2056	0	4512	0	0	0	4123	0	0	218	0	0	0	1	0	0	0	0	0	0	0	0	0	0	0	0	5	0	0	0	0	0	0	0	0	0
Run 2	unique	NOA_683	24814	5179	4318	3312	0	498	6418	0	0	54	0	3768	1507	2	0	0	0	0	0	0	507	0	0	0	0	0	0	0	0	0	3672	0	0	0	0	0	0	0	0	0	0	0	0	0	0	0	0
Run 2	unique	NOA_684	24725	5179	1042	3517	0	2544	3676	7013	0	0	20	890	3905	0	0	0	0	0	4	7	130	0	0	0	0	0	0	110	0	0	0	0	1	0	0	0	0	1	0	0	0	0	0	0	0	0	0
Run 2	unique	NOA_685	26047	5179	2934	0	0	1026	0	0	0	7	1	4171	2064	0	4539	0	0	0	1	0	341	0	3979	0	0	5262	0	0	0	0	0	0	0	1	0	0	1075	0	0	0	0	0	0	0	0	0	0
Run 2	unique	NOA_686	24362	5179	621	0	0	200	3193	0	7534	1006	0	0	0	0	0	0	3064	0	31	0	617	0	0	0	2067	0	0	0	4303	0	0	0	0	0	9	0	0	1	0	0	0	0	0	0	0	0	0
Run 2	unique	NOA_687	23688	5179	0	762	291	1575	8325	0	0	367	90	0	529	0	0	0	1778	0	0	0	320	0	0	8382	0	0	0	0	0	0	0	0	0	0	0	0	0	4	0	0	0	0	0	0	0	0	0
Run 2	unique	NOA_688	25232	5179	0	0	1456	3133	9988	0	1350	400	955	0	2796	0	0	0	855	0	0	1	310	0	0	0	0	0	0	140	0	0	0	0	0	1	0	0	0	3	0	0	0	0	0	0	0	0	0
Run 2	unique	NOA_689	22601	5179	683	528	0	96	6473	0	0	0	102	0	0	1224	0	0	1340	0	5	0	163	0	0	0	567	0	0	0	0	0	0	0	0	0	0	0	0	0	0	0	0	0	1932	0	1701	0	0
Run 2	unique	NOA_690	23417	5179	0	0	1429	0	2402	0	0	263	907	979	2515	0	8756	0	0	0	0	0	365	0	0	0	0	0	0	0	0	0	0	0	0	2	0	0	3336	0	0	0	0	0	0	226	0	0	0
Run 2	unique	NOA_691	25340	5179	0	3098	1105	3483	3649	0	7813	2734	0	1401	0	0	0	0	0	0	0	0	180	0	0	0	121	0	0	0	0	0	0	0	0	4	0	545	0	1	0	0	0	0	0	0	0	0	0
Run 2	unique	NOA_692	21659	5179	728	977	0	842	0	0	0	0	37	1540	4165	0	6560	0	0	0	0	0	337	0	0	0	0	3051	0	0	0	0	0	0	0	1	0	0	0	0	0	0	0	0	0	0	0	0	0
Run 2	unique	NOA_693	22916	5179	0	2521	0	3784	3908	0	3378	913	217	2075	2828	0	0	0	0	0	1	0	283	0	0	0	0	0	0	0	0	0	0	0	0	0	0	105	0	0	0	0	0	0	0	0	0	0	0
Run 2	unique	NOA_694	24721	5179	2377	232	0	0	3403	0	0	0	0	0	0	0	5748	0	2795	4386	0	0	252	3733	0	0	0	0	0	0	0	0	0	0	0	83	0	0	0	4	0	0	0	0	0	0	0	0	33
Run 2	unique	NOA_695	23424	5179	4358	6095	0	4256	0	6058	0	1481	0	0	1	0	0	0	10	0	0	0	0	1	1	0	1	0	0	0	0	0	0	0	0	1	0	0	0	2	0	0	0	0	0	0	0	0	0
Run 2	unique	NOA_696	22466	5179	3628	0	0	31	983	0	0	327	315	0	0	303	0	0	2139	0	3	0	21	0	0	1121	0	0	0	0	1435	0	0	0	0	9687	1987	0	0	0	0	0	0	0	0	0	0	0	0
Run 2	unique	NOA_697	25241	5179	12472	4595	0	0	0	0	1	0	4965	1	0	0	0	0	1	0	1	0	0	0	0	0	0	0	0	0	0	2044	0	0	0	7	0	998	0	0	0	0	19	0	0	0	0	0	0
Run 2	unique	NOA_698	23132	5179	2767	5757	0	263	0	2396	0	664	7716	0	0	19	0	0	1	0	1	0	0	0	0	0	0	0	0	0	0	0	0	0	0	0	0	0	0	0	0	0	0	0	0	0	0	0	0
Run 2	unique	NOA_699	22748	5179	3570	0	0	2443	0	0	0	0	5311	889	1591	0	2308	0	0	0	128	0	0	0	0	0	0	153	0	0	0	1393	0	0	0	0	0	928	0	0	0	0	0	0	0	0	0	0	0
Run 2	unique	NOA_700	26442	5179	6183	3905	0	345	0	8064	0	0	850	4199	0	1	0	0	0	0	0	0	30	0	0	0	0	0	0	0	0	0	0	0	0	2039	0	0	0	66	0	0	2	0	0	0	0	0	0
Run 2	unique	NOA_701	29539	5179	9052	0	0	0	4	0	0	981	0	1	0	0	9	10263	0	7115	1	0	1	0	0	0	0	0	0	0	0	0	0	0	0	83	0	0	0	26	0	0	0	0	0	0	0	0	0
Run 2	unique	NOA_702	23480	5179	1766	3514	0	0	5027	0	0	0	4360	0	0	0	0	0	2390	0	69	0	0	0	0	3940	0	0	0	0	0	0	0	0	0	0	0	0	0	12	0	0	103	0	0	0	999	0	0
Run 2	unique	NOA_703	23763	5179	1846	3449	0	2221	0	0	0	1	247	0	0	6376	0	0	0	0	0	0	0	0	0	0	0	0	0	0	0	0	0	0	0	0	0	0	0	5	0	0	0	0	14	0	0	0	101
Run 2	unique	NOA_704	24371	5179	5299	6934	0	0	1	0	0	0	0	0	0	1885	5371	0	0	1310	0	0	0	0	0	0	0	0	0	0	0	0	0	0	1	53	0	0	0	1	0	220	0	0	0	0	0	0	0
Run 2	unique	NOA_705	26661	5179	3281	0	0	5982	0	5276	0	1	3763	0	0	3381	0	2	60	0	137	0	0	0	0	0	136	0	0	0	398	0	0	0	0	0	0	0	0	0	0	0	0	0	0	0	1	0	0
Run 2	unique	NOA_706	27285	5179	680	57	0	321	5598	9710	0	1	0	2291	0	0	0	0	0	0	17	0	0	0	7614	0	0	0	0	0	286	0	0	0	0	0	0	0	0	11	0	0	0	0	0	0	0	0	0
Run 2	unique	NOA_707	22754	5179	1935	0	0	0	0	0	0	1937	1578	3341	1762	0	2805	1513	0	0	0	0	483	0	0	0	0	0	2808	1317	0	0	0	0	0	2525	0	0	0	0	0	0	0	0	0	0	0	0	0
Run 2	unique	NOA_708	26742	5179	5993	0	0	0	50	0	0	351	0	0	0	0	0	0	1	10184	0	253	0	0	0	0	0	0	0	0	0	0	0	0	159	0	0	0	0	4	0	1	0	0	0	2145	0	0	68
Run 2	unique	NOA_709	21477	5179	7793	7767	0	3017	0	0	1977	5	142	0	6	0	0	0	0	0	0	0	0	0	0	0	0	1	0	0	0	0	0	0	0	0	0	0	0	6	0	0	0	0	0	0	0	40	0
Run 2	unique	NOA_710	20762	5179	4441	0	0	0	0	0	0	0	65	1	0	0	0	4053	0	0	0	0	0	0	0	2195	0	0	0	0	2974	0	0	0	0	0	0	5639	0	3	0	0	0	0	0	0	0	0	0
Run 2	unique	NOA_711	24285	5179	3904	0	0	382	1	1025	0	1	0	9623	0	0	0	6470	0	0	0	0	1	0	0	0	0	1	0	0	152	0	0	0	0	0	0	0	0	4	0	0	0	0	0	587	0	0	0
Run 2	unique	NOA_712	19794	5179	1490	0	0	373	1807	2229	0	0	149	822	1355	0	0	3864	0	0	0	96	0	0	0	0	0	0	0	0	0	0	0	0	0	1	0	0	0	0	0	0	0	0	0	0	0	6975	0
Run 2	unique	NOA_713	21109	5179	0	4812	2230	0	3318	0	3498	0	0	0	0	1248	0	0	1759	0	0	0	1	0	0	0	1123	0	0	0	539	2022	0	0	0	0	0	0	0	0	0	0	0	0	0	0	0	0	0
Run 2	unique	NOA_714	26283	5179	2741	0	0	0	0	0	4510	555	203	3449	0	4987	0	0	0	0	0	0	0	0	0	0	0	1793	1055	0	0	0	0	0	0	29	0	0	0	0	0	0	0	3129	0	0	0	0	0
Run 2	unique	NOA_715	25762	5179	1344	5466	0	2224	2960	0	7324	2038	237	0	243	307	0	0	0	0	0	0	0	0	0	0	0	0	0	0	0	0	0	0	0	0	0	0	0	0	0	0	0	0	0	0	0	0	0
Run 2	unique	NOA_716	24938	5179	1709	4684	0	249	2442	0	6058	2294	668	0	0	0	0	0	2130	0	0	0	58	0	0	0	0	0	0	0	0	0	0	0	0	0	0	0	0	0	0	0	0	0	0	0	0	0	0
Run 2	unique	NOA_717	32712	5179	2345	0	0	994	0	2215	0	1286	143	0	0	0	0	1835	4617	0	0	610	766	0	0	0	0	8237	0	0	372	0	0	0	0	66	0	0	0	0	0	0	0	0	0	0	0	3570	2956
Run 2	unique	NOA_718	21200	5179	0	1234	888	0	1011	0	8604	985	0	0	0	0	0	0	0	1357	0	0	108	1210	0	0	0	0	0	0	0	0	0	0	0	6	0	0	0	0	0	0	0	0	0	0	0	0	0
Run 2	unique	NOA_719	23885	5179	1207	1259	0	1574	3789	0	0	3459	343	0	0	0	0	0	0	0	1	0	0	0	0	0	0	0	0	512	1187	0	0	0	0	97	0	0	0	1	0	0	0	0	0	0	0	0	0
Run 2	unique	NOA_720	20954	5179	1420	0	0	788	0	1164	0	337	527	0	0	740	0	5158	0	0	1	0	660	0	0	0	0	2695	0	0	0	0	0	0	0	5660	0	0	0	1	0	0	0	0	0	0	0	0	0
Run 2	unique	NOA_721	25414	5179	918	621	0	1482	1462	0	9941	0	336	0	2097	6938	0	0	252	0	0	1	81	0	0	0	0	0	0	0	0	0	0	0	0	21	0	0	0	0	0	0	0	0	0	0	72	0	0
Run 2	unique	NOA_722	19428	5179	1142	4891	0	0	1218	4387	0	901	50	1417	0	0	0	0	0	2264	0	0	0	0	0	0	0	0	0	0	0	0	0	0	0	3	0	0	0	0	0	0	0	0	0	0	0	0	1
Run 2	unique	NOA_723	23861	5179	2103	1052	0	2402	0	0	5028	0	468	6780	917	0	0	0	0	0	4	0	0	0	0	0	0	0	0	0	0	2191	0	0	0	4	0	1355	0	0	0	0	0	0	0	0	0	0	0
Run 2	unique	NOA_724	23403	5179	1200	424	0	0	1353	0	6491	6660	0	1329	0	0	0	0	0	0	0	1	0	0	319	0	15	0	1583	0	2665	0	0	0	0	0	0	0	0	1	0	0	0	0	0	0	0	0	0
Run 2	unique	NOA_725	20927	5179	2024	1144	0	1233	0	0	0	398	1348	1120	832	549	0	0	0	0	0	3	1	0	0	1205	0	3303	0	0	0	0	0	0	1	6878	0	0	0	1	0	0	0	0	0	0	0	0	0
Run 2	unique	NOA_726	21665	5179	3791	3576	0	1406	116	0	1027	0	226	0	311	8617	0	0	80	0	0	0	0	0	0	0	0	0	0	0	0	1101	0	0	0	0	0	0	0	1	0	0	0	0	0	0	0	0	0
Run 2	unique	NOA_727	22968	5179	978	908	0	0	0	9740	0	88	50	0	0	0	0	0	0	0	2186	0	0	0	0	0	1828	356	0	0	0	0	0	0	0	59	0	0	0	1	0	0	26	0	0	0	0	0	0
Run 2	unique	NOA_728	21229	5179	1410	4033	0	823	3233	0	0	3123	253	772	2164	0	0	0	0	0	0	0	599	0	0	0	0	0	0	0	0	0	3302	0	0	0	0	158	0	0	0	0	0	0	0	0	0	0	0
Run 2	unique	NOA_729	21500	5179	1741	4195	0	0	2516	0	2840	0	0	456	0	0	0	0	0	4030	0	0	347	0	3653	0	28	0	0	0	0	0	0	0	0	0	0	0	0	1	0	0	0	0	0	0	0	0	0
Run 2	unique	NOA_730	29525	5179	0	996	1356	0	8728	6011	0	0	8	0	0	0	0	0	2020	3040	0	0	583	0	4421	0	0	0	0	0	0	0	0	0	8	0	0	0	0	0	0	0	0	0	0	0	0	0	0
Run 2	unique	NOA_731	21145	5179	907	2411	0	130	4140	0	6413	1	40	755	1332	0	0	0	0	0	1	0	353	4069	0	0	0	0	0	0	0	0	0	0	0	0	0	0	0	0	0	0	0	0	0	0	0	0	0
Run 2	unique	NOA_732	22306	5179	1392	1024	0	601	3769	0	0	1	81	0	867	0	0	0	1504	0	0	0	34	4614	0	7532	0	0	0	0	0	0	0	0	0	0	0	0	0	0	0	0	0	0	0	0	0	0	0
Run 2	unique	NOA_733	20506	5179	0	2815	1865	281	2663	3001	0	3901	56	0	0	0	0	0	849	0	0	0	183	0	0	0	0	0	0	0	3273	0	0	0	0	0	0	570	0	1	0	0	0	0	0	0	0	0	0
Run 2	unique	NOA_734	19360	5179	1958	4299	0	9	2908	0	0	779	1	503	0	1303	3313	0	0	0	0	0	460	0	0	0	293	0	0	0	549	0	0	0	0	0	0	0	0	0	0	0	0	0	2203	0	0	0	0
Run 2	unique	NOA_735	21544	5179	580	0	0	409	3232	0	0	632	104	0	0	0	0	0	2201	0	2140	0	274	0	0	6371	0	0	0	400	512	0	0	0	0	0	3354	0	0	0	0	0	0	0	0	0	0	0	0
Run 2	unique	NOA_736	21389	5179	1105	0	0	432	4183	0	0	0	0	2123	0	0	3408	1747	0	0	1	0	632	0	0	0	0	0	0	0	1895	3658	0	0	0	0	0	0	0	0	0	0	0	0	0	0	0	0	405
Run 2	unique	NOA_737	22136	5179	0	0	1991	608	5010	0	3765	599	20	2607	3239	0	0	783	0	0	1236	0	314	0	0	0	0	0	0	0	0	0	0	0	0	2	0	0	0	0	0	0	0	0	0	0	0	0	0
Run 2	unique	NOA_738	21403	5179	2070	0	0	85	2925	0	0	0	13	340	0	0	4261	0	0	0	0	1	946	0	0	0	0	0	0	4516	748	0	0	0	0	0	0	0	0	0	0	0	0	0	0	0	0	0	0
Run 2	unique	NOA_739	21820	5179	999	1719	0	493	3950	0	0	10	0	2285	1105	2215	7747	0	0	0	0	0	468	0	0	0	0	0	0	0	0	0	0	0	0	20	0	0	0	0	0	0	0	0	0	0	0	0	0
Run 2	unique	NOA_740	23208	5179	1627	999	0	0	0	0	7380	6	1	1606	0	1931	0	0	0	2580	18	113	581	0	0	0	0	4174	0	0	0	22	0	0	0	0	0	0	0	6	0	0	0	0	0	0	0	0	0
Run 2	unique	NOA_741	21745	5179	1204	0	0	598	4202	0	5055	686	0	3019	1356	0	0	0	0	0	2591	0	526	0	0	0	0	0	0	0	0	0	0	0	1	1	0	0	0	0	0	0	0	0	0	0	0	0	0
Run 2	unique	NOA_742	20032	5179	1470	0	0	892	4765	3549	0	780	4	0	2600	817	0	0	1076	0	32	324	567	0	0	0	0	0	0	0	0	0	0	0	117	0	0	0	0	0	0	0	0	0	0	0	0	0	0
Run 2	unique	NOA_743	23941	5179	1320	0	0	0	0	4419	0	484	1	1535	3525	0	0	0	0	0	0	218	334	0	0	0	0	5636	0	0	0	0	0	0	12	0	0	2261	0	4	0	0	0	0	0	0	0	0	0
Run 2	unique	NOA_744	21448	5179	0	3051	1835	42	3377	0	5159	829	312	779	1378	0	0	0	0	0	0	0	1073	0	0	0	0	0	0	0	0	0	0	0	0	669	0	0	0	1	0	0	0	0	0	924	0	0	0
Run 2	unique	NOA_745	24407	5179	0	1586	0	5594	8	1633	0	11238	0	0	0	0	0	0	0	0	246	0	0	0	0	0	356	0	0	337	0	0	0	0	0	0	0	0	0	0	0	0	94	0	0	0	0	0	0
Run 2	unique	NOA_746	22905	5179	1505	7579	0	14	2956	0	0	3063	1	0	0	0	0	0	0	0	1	0	0	0	806	0	0	0	0	0	1900	0	4174	0	0	80	0	0	0	0	0	0	0	0	0	0	0	0	0
Run 2	unique	NOA_747	22668	5179	0	0	772	0	5116	7581	0	0	767	2584	0	1036	0	1684	0	0	412	0	1	0	0	0	0	0	668	0	0	0	0	0	0	510	0	0	0	0	0	0	276	0	0	0	375	0	1
Run 2	unique	NOA_748	26003	5179	0	0	9325	0	0	0	0	742	164	0	2014	0	322	1560	1	0	11449	0	2	0	0	0	0	7	0	0	0	0	0	0	0	0	0	234	0	2	0	0	0	0	0	0	0	0	0
Run 2	unique	NOA_749	21450	5179	2658	0	0	948	514	0	1567	4998	631	0	4184	0	0	0	14	0	0	0	178	0	0	0	0	0	0	0	0	0	0	0	0	0	0	0	0	1	0	0	0	0	0	0	0	0	0
Run 2	unique	NOA_750	20670	5179	5493	0	0	416	1	0	703	924	1249	2	0	0	0	0	4	0	0	0	104	0	0	0	0	0	0	0	0	0	0	0	0	0	0	0	0	0	2205	0	2530	0	0	0	0	0	0
Run 2	unique	NOA_751	22595	5179	1165	0	0	1171	1569	0	5113	0	1459	703	388	0	0	0	0	0	4	0	0	1854	0	0	0	0	0	0	0	0	0	0	0	0	8615	0	0	1	0	0	0	0	0	0	0	0	0
Run 2	unique	NOA_752	23622	5179	1	11092	1	0	16	4652	0	9	2200	3372	0	0	0	0	0	0	0	0	1	0	0	0	0	0	0	0	0	0	0	0	0	0	0	0	0	1	0	0	295	0	0	0	0	0	0
Run 2	unique	NOA_753	25117	5179	0	0	6324	937	490	0	0	0	1499	453	2029	0	2487	1302	0	0	0	0	77	0	0	0	0	0	0	562	0	0	0	0	0	0	0	0	0	3	0	0	0	0	0	0	8116	0	0
Run 2	unique	NOA_754	21407	5179	2266	2954	0	1102	2092	0	6806	0	380	0	0	0	0	0	1272	0	4	0	0	0	0	0	89	0	0	0	1293	0	0	0	0	79	0	1556	0	0	0	0	0	0	0	0	0	0	0
Run 2	unique	NOA_755	20784	5179	1553	5835	0	1115	14	0	0	2856	7	0	2650	1300	974	0	684	0	0	0	2507	0	0	0	0	5	0	0	0	0	0	0	0	798	0	0	0	0	0	0	0	0	0	0	0	0	0
Run 2	unique	NOA_756	20980	5179	0	0	579	616	0	0	0	1572	72	0	0	0	1369	6430	190	0	158	0	1045	0	0	0	0	4898	0	0	1709	0	0	0	0	744	0	0	0	0	0	0	0	0	0	0	0	174	0
Run 2	unique	NOA_757	23286	5179	0	4416	8143	2708	0	0	0	0	1	0	460	4458	0	0	0	0	0	0	0	0	0	0	0	1	0	0	0	0	0	0	0	0	0	0	0	4	0	0	0	0	0	0	1	0	0
Run 2	unique	NOA_758	23656	5179	0	1	4057	0	0	2484	0	0	3879	2774	4851	1	0	0	0	0	0	0	751	0	0	0	0	4387	0	0	0	0	0	0	0	1	0	0	0	0	0	0	0	0	0	0	0	0	0
Run 2	unique	NOA_759	24661	5179	3620	1953	0	7	0	0	0	1343	2728	0	0	0	3139	0	1583	0	1	0	429	0	0	0	0	4	0	0	0	0	0	0	0	0	0	5482	0	0	0	0	1807	0	0	0	0	0	0
Run 2	unique	NOA_760	22804	5179	2697	0	0	1265	6349	0	0	873	677	0	0	1	71	0	7	0	0	0	0	0	0	0	0	0	0	0	3062	0	0	0	0	1	0	0	0	0	0	0	0	0	0	0	0	0	0
Run 2	unique	NOA_761	24515	5179	0	4537	0	0	0	0	4734	0	285	0	0	0	0	0	0	0	0	0	545	0	0	0	0	3214	513	25	1894	0	0	1467	0	0	0	0	0	0	0	0	0	0	0	0	0	0	1547
Run 2	unique	NOA_762	24342	5179	3906	1080	0	0	0	0	0	7256	942	273	2439	0	0	0	0	0	0	0	1014	0	1	2878	0	3459	669	0	0	0	0	0	0	0	0	0	0	7	0	0	0	0	0	0	0	0	0
Run 2	unique	NOA_763	23239	5179	1939	0	0	0	5620	2412	0	0	208	119	0	0	0	0	0	0	0	0	1283	0	949	0	817	0	947	0	2852	0	0	0	0	0	0	0	0	0	0	0	0	0	0	0	1156	0	0
Run 2	unique	NOA_764	25962	5179	0	8370	0	423	4079	0	0	0	322	3416	2587	1	0	0	0	0	1	0	434	0	0	0	0	0	0	0	0	0	3686	0	0	0	0	0	0	94	0	0	0	0	0	0	0	0	0
Run 2	unique	NOA_765	23702	5179	661	286	0	0	7994	0	5952	739	4	362	3224	0	0	0	0	0	0	0	725	0	0	0	0	0	0	0	0	0	0	0	0	1	0	0	0	0	0	0	0	0	0	0	0	1765	0
Run 2	unique	NOA_766	23622	5179	1782	210	0	695	0	6017	0	0	151	1152	0	4521	0	0	0	0	17	0	417	0	0	0	148	5753	0	0	1906	0	0	0	0	0	0	0	0	0	0	0	0	0	0	0	0	0	0
Run 2	unique	NOA_767	22368	5179	1452	4098	0	157	0	0	0	0	0	1778	0	0	0	0	0	0	0	0	1194	0	4427	3955	1291	2710	0	0	0	0	0	0	0	0	0	0	0	1	0	0	0	0	0	0	0	0	0
Run 2	unique	NOA_768	21745	5179	1603	1227	0	265	3126	0	4865	0	96	1282	2087	0	0	0	0	0	0	0	427	0	0	0	0	0	0	0	0	1943	0	0	17	0	0	3397	0	20	0	0	0	0	0	0	0	0	0
Run 2	unique	NOA_769	26242	5179	1023	0	0	403	5017	6975	0	1336	5	0	0	0	0	4413	1582	0	0	0	244	0	0	0	0	0	0	2375	0	0	0	0	0	0	0	0	0	1	0	0	0	0	1589	0	0	0	0
Run 2	unique	NOA_770	24562	5179	445	0	0	1378	6323	0	3445	0	1	829	0	0	0	0	0	0	0	0	1019	0	0	0	0	0	0	0	0	0	0	0	0	0	0	0	5490	60	0	0	0	0	1437	0	1587	0	0
Run 2	unique	NOA_771	25213	5179	0	2882	774	650	4384	0	7460	3	392	573	2219	4263	0	0	0	0	0	0	304	0	0	0	0	0	0	0	0	0	0	0	0	0	0	0	0	0	0	0	0	0	0	0	0	0	0
Run 2	unique	NOA_772	24835	5179	990	1247	0	0	6156	0	5553	2868	109	0	0	0	0	0	699	0	30	0	408	0	0	0	167	0	0	361	0	0	0	0	0	0	0	0	0	0	0	0	0	0	4469	0	0	0	0
Run 2	unique	NOA_773	25277	5179	0	525	1425	0	0	0	6647	0	53	2509	0	0	0	0	0	1675	1	0	307	0	5475	0	0	4654	0	0	0	0	0	0	0	0	0	0	0	0	0	0	0	0	0	0	0	0	0
Run 2	unique	NOA_774	22680	5179	1231	0	0	0	3236	0	0	0	203	1612	1373	7252	3376	0	0	0	0	0	245	0	0	0	0	0	1244	0	0	0	0	0	0	0	1703	0	0	0	0	0	0	0	0	0	0	0	0
Run 2	unique	NOA_775	23537	5179	875	630	0	0	0	8050	0	2048	55	1209	1061	1141	0	0	0	0	80	0	110	0	0	0	0	3434	1207	0	0	0	0	0	0	0	0	0	0	1	0	0	0	0	0	0	0	0	0
Run 2	unique	NOA_776	24909	5179	844	4098	0	0	0	5126	0	0	0	503	2736	0	0	0	0	0	0	0	831	0	0	0	0	7136	0	34	0	0	0	0	0	0	0	0	0	0	0	0	0	0	0	0	0	0	0
Run 2	unique	NOA_777	23338	5179	1633	0	0	66	5835	4497	0	1576	27	405	0	0	0	1328	1154	0	137	46	200	0	0	0	0	0	0	0	0	0	0	0	32	0	0	0	0	1	0	0	0	0	2694	0	0	0	0
Run 2	unique	NOA_778	22400	5179	1143	3846	0	0	4770	0	0	0	69	0	0	0	3731	0	0	1422	0	0	411	0	0	0	0	0	0	0	0	0	0	0	0	0	0	0	0	0	0	0	0	0	0	0	0	4136	0
Run 2	unique	NOA_779	24277	5179	535	0	0	0	0	0	0	3550	46	1359	0	2661	0	0	0	1887	25	0	0	0	0	5475	692	4787	0	0	0	0	0	0	1	15	1119	0	0	0	0	0	0	0	0	0	0	0	0
Run 2	unique	NOA_780	22294	5179	1125	1191	0	850	5097	0	0	2109	198	0	894	0	5508	0	1875	0	0	19	339	0	0	0	0	0	0	0	0	0	0	0	18	0	0	1330	0	2	0	0	0	0	0	0	0	0	0
Run 2	unique	NOA_781	23294	5179	0	0	1717	528	4044	0	1602	0	298	1002	1745	1551	0	0	0	0	0	0	370	0	0	0	0	0	0	0	0	2686	0	0	0	0	0	0	0	0	0	0	0	6633	0	0	0	0	0
Run 2	unique	NOA_782	22303	5179	4132	1988	0	884	3777	0	0	3403	1	461	2267	4	2916	0	0	0	0	0	328	0	0	0	0	0	0	0	0	0	0	0	0	0	0	0	0	1	0	0	0	0	0	0	0	0	0
Run 2	unique	NOA_783	24318	5179	2850	0	0	569	5061	0	0	1	130	2453	1716	0	0	0	0	0	0	0	271	7264	0	0	0	0	0	0	0	0	0	0	0	0	0	0	291	0	0	0	0	0	0	0	0	0	0
Run 2	unique	NOA_784	22460	5179	2887	4846	0	521	1747	0	0	0	0	458	0	0	4328	0	0	0	1	0	202	0	0	0	0	0	0	0	0	4056	0	0	0	0	0	0	0	0	0	0	0	0	2325	0	0	0	0
Run 2	unique	NOA_785	21864	5179	0	4640	1296	1302	4077	0	0	0	0	556	0	0	0	0	0	0	0	0	0	0	0	0	0	0	0	1245	0	0	6237	0	0	0	0	0	0	0	0	0	0	0	1699	0	0	0	0
Run 2	unique	NOA_786	24908	5179	2359	0	0	1220	3926	2491	0	3	225	384	1838	6129	0	0	0	0	0	0	133	0	0	0	0	0	0	0	0	0	0	0	0	0	0	0	0	1	0	0	0	0	0	0	0	0	0
Run 2	unique	NOA_787	23463	5179	1456	0	0	474	0	0	0	0	271	2789	2611	0	6845	2178	0	0	0	0	553	0	0	0	0	2130	0	2040	0	0	0	0	0	6	0	0	0	0	0	0	0	0	0	0	0	0	0
Run 2	unique	NOA_788	21999	5179	4343	1021	0	0	4138	0	0	890	0	1168	0	0	0	0	0	0	1	0	612	0	0	0	0	0	0	3635	0	0	0	0	0	0	0	0	0	0	0	0	0	0	0	0	0	0	0
Run 2	unique	NOA_789	21822	5179	0	5136	2582	227	3655	2715	0	3064	596	346	1252	0	0	0	0	0	0	0	381	0	0	0	0	0	0	0	0	0	0	0	0	0	0	0	0	0	0	0	0	0	0	0	0	0	0
Run 2	unique	NOA_790	21404	5179	3623	2652	0	0	2396	1392	0	0	1	632	0	0	0	0	0	0	0	0	457	0	0	0	0	0	558	0	0	0	0	0	0	0	0	0	0	0	0	0	1452	0	0	7475	0	0	155
Run 2	unique	NOA_791	24802	5179	1602	202	0	578	4196	0	6280	0	0	1524	2676	4583	0	0	0	0	0	0	538	0	0	0	0	0	0	0	0	0	0	0	0	0	0	0	0	0	0	0	0	0	0	0	0	0	0
Run 2	unique	NOA_792	21976	5179	0	0	794	699	3689	0	0	0	215	0	0	0	7613	0	550	0	0	0	240	0	0	0	0	0	0	293	0	0	0	0	0	16	0	0	3191	0	0	0	0	0	0	0	0	0	0
Run 2	unique	NOA_793	22291	5179	1207	4221	0	788	2797	0	0	0	17	526	0	0	0	0	0	0	0	0	799	0	0	0	0	0	0	3285	0	0	0	0	0	0	0	0	0	0	0	0	0	0	2799	0	187	0	0
Run 2	unique	NOA_794	23289	5179	801	914	0	318	4334	0	0	6025	249	1018	1361	0	0	0	0	0	52	0	638	0	0	4354	0	0	0	1340	0	0	0	0	0	703	0	0	0	0	0	0	0	0	0	0	0	0	0
Run 2	unique	NOA_795	22169	5179	2854	1109	0	488	0	0	0	5673	63	0	2274	0	0	0	1357	0	1	0	375	0	0	2261	0	1114	0	757	0	0	0	0	0	0	0	0	0	0	0	0	0	0	0	0	0	0	0
Run 2	unique	NOA_796	25776	5179	0	11571	4284	629	3	3924	0	631	0	1	0	0	0	0	0	0	135	0	0	0	0	0	0	0	0	0	1479	0	0	0	0	2718	0	0	0	0	0	0	0	0	0	0	0	0	0
Run 2	unique	NOA_797	22595	5179	0	0	681	728	0	0	0	5880	229	1279	692	0	6080	1353	0	0	0	0	0	0	0	0	0	4320	0	0	0	0	0	0	0	6	0	0	0	0	0	0	0	0	0	728	0	0	0
Run 2	unique	NOA_798	23513	5179	1965	0	0	683	4125	0	2587	2598	100	0	2906	0	0	4829	1948	0	0	0	172	0	0	0	0	0	0	0	0	0	0	0	0	0	0	0	0	0	0	0	0	0	0	0	0	0	0
Run 2	unique	NOA_799	21404	5179	1592	0	0	1	2152	0	6458	1830	80	370	1821	0	0	2197	0	0	0	0	188	0	0	0	0	0	0	0	0	0	0	0	10	0	0	0	0	6	0	0	0	0	0	3971	0	0	0
Run 2	unique	NOA_800	22079	5179	0	5943	2847	503	0	0	0	1034	2737	0	851	0	2358	0	0	0	0	0	0	4990	0	0	0	0	0	0	0	0	0	0	0	635	0	0	0	0	0	0	0	0	0	0	0	0	0
Run 2	unique	NOA_801	24353	5179	2768	1049	0	1212	5694	0	6985	0	224	2074	0	0	0	0	0	0	19	0	0	0	0	0	0	0	0	0	1096	204	0	0	0	70	0	0	0	0	0	0	0	0	0	0	0	0	0
Run 2	unique	NOA_802	24419	5179	799	1549	0	1788	3262	0	0	4503	22	94	2329	0	0	0	0	0	0	0	1	0	0	0	0	0	0	0	0	0	0	0	0	7	0	807	0	3	0	0	0	0	0	0	0	0	0
Run 2	unique	NOA_803	27934	5179	1194	8072	0	2475	328	0	0	1	10	0	9460	0	3127	0	0	0	0	0	0	0	1638	0	0	0	0	0	0	0	0	0	0	0	0	0	0	0	0	0	0	0	0	0	0	0	0
Run 2	unique	NOA_804	23699	5179	0	400	0	2199	2597	0	0	3113	0	0	1082	0	0	0	2857	0	0	0	167	0	0	0	0	0	0	0	0	0	5044	0	0	0	0	0	0	0	0	0	0	0	0	0	0	0	0
Run 2	unique	NOA_805	24870	5179	1404	547	0	1341	2981	0	0	4153	0	1672	0	0	8545	0	0	0	35	0	1	0	0	0	0	0	0	0	0	0	0	0	0	1	0	0	0	0	0	0	400	0	0	0	0	0	0
Run 2	unique	NOA_806	22923	5179	2742	0	0	0	0	7077	0	2211	50	2553	0	0	0	0	0	1214	0	0	187	0	0	0	0	0	0	0	0	0	0	0	0	0	0	0	0	0	0	0	0	0	0	665	0	0	0
Run 2	unique	NOA_807	22504	5179	820	1715	0	342	2859	0	6373	0	298	1718	0	0	0	0	0	0	0	0	0	5453	0	0	0	0	0	0	0	0	0	0	0	0	0	0	0	0	0	0	2036	0	0	0	0	0	0
Run 2	unique	NOA_808	25717	5179	3050	660	0	1031	0	0	0	1	12	1660	2539	0	0	0	0	0	1	0	248	0	0	0	0	0	0	8656	0	0	6575	0	0	0	0	0	0	0	0	0	0	0	0	0	0	0	0
Run 2	unique	NOA_809	23531	5179	0	1712	1410	597	0	0	6549	2078	160	0	0	0	0	0	3016	0	102	148	0	0	0	0	0	4037	0	0	0	0	0	0	261	0	0	0	0	1	0	0	182	0	0	0	0	1622	0
Run 2	unique	NOA_810	29166	5179	1491	372	0	481	354	0	0	0	161	3972	0	0	0	0	0	0	10	0	0	8766	0	0	0	0	0	0	3526	0	0	0	0	0	0	0	0	0	0	0	0	0	0	0	0	0	0
Run 2	unique	NOA_811	23628	5179	2477	2163	0	310	1358	1701	0	2658	419	2782	347	1473	0	0	0	0	0	0	21	0	0	0	0	0	921	0	0	0	0	0	0	6065	0	0	0	3	0	0	0	0	0	0	0	0	0
Run 2	unique	NOA_812	25191	5179	1655	1933	0	678	486	0	0	0	160	6603	1584	0	3015	0	0	0	1567	0	17	0	2557	0	0	0	0	0	0	0	0	0	0	0	0	0	0	0	0	0	0	0	0	0	1619	0	0
Run 2	unique	NTC_B	25075	5179	0	0	1	0	1	1	0	0	0	1	0	0	0	0	0	0	0	0	0	0	0	0	0	0	0	1	0	0	0	0	0	0	0	0	1	0	0	0	1	0	0	0	0	0	0
Run 2	unique	NTC_A	32304	5179	0	3	0	0	0	0	1	0	0	1	1	0	1	0	0	0	0	0	0	1	0	0	0	0	0	0	0	0	0	0	0	0	0	0	0	3055	0	0	0	0	0	0	3	0	0
[truncated: 5,000 more columns]

## Sheet: S1B. Curated Microbiome
Title: Antibiotic treatment of honey bee colonies alters early gut microbiome assembly and induces persistent dysbiosis in newly emerged workers
Authors: Nathan O. Allen1, Duan C. Copeland2, Brendon M. Mott2, Robert Erickson2, and Kirk E. Anderson1,2
Corresponding author: Nathan O. Allen, Kirk E. Anderson
Table S1B: curated merged microbiome showing selection criteria for top 17 analyzed taxa
The curated gut microbiota of 280 samples
Final species count was 236 following species merger from 5179 unique OTU's.
Number of samples containing 50% or more of Otu TotalReads					Read Grand Total:	13560696
	Cumulative%	%Reads	Prevalence	Zeros	TotalReads Rank	TotalReads	OTU	Species Name:	Empty3	Empty4	NOA_673	NOA_674	NOA_675	NOA_676	NOA_677	NOA_678	NOA_679	NOA_680	NOA_681	NOA_682	NOA_683	NOA_684	NOA_685	NOA_686	NOA_687	NOA_688	NOA_689	NOA_690	NOA_691	NOA_692	NOA_693	NOA_694	NOA_695	NOA_696	NOA_697	NOA_698	NOA_699	NOA_700	NOA_701	NOA_702	NOA_703	NOA_704	NOA_705	NOA_706	NOA_707	NOA_708	NOA_709	NOA_710	NOA_711
39	0.31939	0.31939	0.996479	1	1	4331155	Otu0001	Lactobacillus_apis	9	17	20709	7816	7201	20392	7912	2498	3192	702	1953	1646	4367	1044	2972	628	294	1465	705	1443	1110	735	2091	2383	4368	3640	12487	2772	3611	6251	9060	1770	1853	5340	3293	718	1949	5999	7807	4461	4029
41	0.439014	0.119624	0.971831	8	2	1622179	Otu0002	Snodgrassella_alvi	0	2	839	1	239	216	5603	2205	1255	500	165	6	3312	3518	1075	9	762	3010	528	3337	3099	978	2521	233	6095	1987	4595	5757	2521	3905	10263	3514	3449	6935	2	57	1513	0	7767	4053	6470
49	0.554518	0.115504	0.978873	6	3	1566321	Otu0006	Bombilactobacillus_mellis	0	0	0	83	25	3	9	7057	3646	8225	5648	5226	3843	7844	4701	7713	8534	1430	7372	8926	8010	6705	3504	5870	6226	1220	1	2409	2375	8544	9	4203	5473	5478	5344	9837	2865	605	2000	2432	1042
17	0.616639	0.0621202	0.894366	30	4	842393	Otu0004	Lactobacillus_helsingborgensis	0	1	1	1	282	0	1	1675	2064	2324	2918	1110	499	2565	1029	209	1588	3189	96	1262	3524	861	3826	173	4273	31	0	264	2449	346	0	145	2253	29	5998	325	2813	1	3023	0	382
26	0.674848	0.0582092	0.933099	19	5	789357	Otu0010	Lactobacillus_melliventris	1	0	0	17	75	0	0	4906	2013	2663	20	2077	3832	925	4253	3197	1900	970	1425	1009	1436	1720	2084	2862	10	2195	2	1	903	4285	1	2408	3591	1042	62	2439	3343	3	0	2	9705
22	0.72918	0.0543328	0.915493	24	6	736790	Otu0011	Lactobacillus_kimbladii	2	0	0	0	129	56	6	0	667	1503	23	4201	1507	3905	2064	4303	529	2796	1932	2515	11	4165	2828	4387	1	1435	19	94	1591	2	7115	103	14	1310	398	286	1762	10218	6	2974	152
49	0.776517	0.0473361	0.830986	48	7	641911	Otu0005	Bifidobacterium_asteroides	0	1	0	1	1	1	6	1	6153	3244	4388	3444	6420	3676	5262	3193	8327	9988	6474	2402	3649	3051	3908	3403	0	983	0	0	153	0	4	5027	0	2	3811	5598	0	50	1	0	2
22	0.820997	0.0444799	0.848592	43	8	603178	Otu0008	Frischella_perrara	0	0	2	1	1418	286	197	729	40	1593	7	1	54	450	7	1006	368	400	1701	264	2735	0	914	0	1481	327	2044	665	1393	0	981	999	1	0	2	1	1939	351	5	0	2
16	0.859466	0.0384693	0.570423	122	9	521670	Otu0012	Gilliamella_apicola	0	0	0	2	4599	0	1806	0	4218	0	3972	4512	2	0	3979	0	0	0	1224	0	0	0	0	3733	2	303	0	19	15	1	0	1	6377	1885	3381	7614	0	0	0	0	0
7	0.88987	0.0304043	0.71831	80	10	412303	Otu0009	Commensalibacter_s_bxid0093	0	0	0	15	3	7	0	2	0	0	0	75	0	21	1	0	90	958	103	912	0	38	219	0	0	316	4979	7726	5314	851	0	4367	247	1166	3766	0	1579	15	145	66	0
8	0.903064	0.0131942	0.524648	135	11	178923	Otu0026	Gilliamella_apis	0	0	0	0	0	337	0	1797	3	0	0	0	0	110	4	0	0	141	0	1	545	0	105	0	0	1	998	838	928	1	0	289	0	5	0	0	1317	0	0	5640	0
7	0.914284	0.0112195	0.700704	85	12	152144	Otu0017	Gilliamella_s_bxid9399	0	0	138	13	79	2	15	0	1	0	0	0	0	4	2	32	0	0	5	0	0	0	2	0	0	3	1	1	131	0	1	70	0	0	138	17	0	11	3	0	0
17	0.925362	0.0110779	0.96831	9	13	150224	Otu0054	Lactobacillus_unclassified	1	0	2	4	77	39	1	2354	246	486	1004	654	325	443	254	719	947	458	140	474	649	598	323	804	938	201	84	2506	165	30	1970	396	363	495	290	124	605	1757	629	1056	125
3	0.935889	0.0105274	0.524648	135	14	142759	Otu0023	Lactobacillus_kullabergensis	0	0	0	0	0	0	0	23	230	1	57	1	7	45	0	2151	1	30	568	52	121	45	10	33	1	14	0	28	1	0	0	0	101	0	136	0	21	70	0	30	0
10	0.944425	0.00853562	0.725352	78	16	115749	Otu0042	Gilliamella_unclassified	0	0	0	0	10	2	3	3	85	1081	16	12	0	0	3	120	0	1	6	283	3	2384	170	5	0	1	0	2	2	1	0	21	3	553	10	15	2	7149	42	1	2353
21	0.952729	0.00830385	0.651408	99	17	112606	Otu0019	Bombilactobacillus_mellifer	0	0	0	0	1	0	0	690	249	281	150	220	510	131	342	620	320	313	163	368	180	337	283	252	0	21	0	0	0	30	1	0	0	0	0	0	484	0	0	0	1
12	0.955899	0.00317093	0.693662	87	21	43000	Otu0036	Apilactobacillus_kunkeei	0	0	4	14	39	1	47	4	1	0	18	5	0	1	0	1	4	3	0	0	1	0	0	4	2	0	0	0	0	66	26	12	5	1	0	11	0	4	6	3	4
15	1	0.0441005				598034	Others	Sum Others	10	14	23	8997	70	1314	35	274	302	70	1812	56	136	43	99	461	24	80	159	169	267	42	128	579	27	9788	31	50	1196	2129	108	155	33	130	30	243	2562	509	43	44	18
Number of samples containing 50% or more of Otu TotalReads	Max % of total reads (by sample)
		%Reads	Prevalence	Zeros	ReadTotalRank	TotalReads	OTU	Species Name:	Empty3	Empty4	NOA_673	NOA_674	NOA_675	NOA_676	NOA_677	NOA_678	NOA_679	NOA_680	NOA_681	NOA_682	NOA_683	NOA_684	NOA_685	NOA_686	NOA_687	NOA_688	NOA_689	NOA_690	NOA_691	NOA_692	NOA_693	NOA_694	NOA_695	NOA_696	NOA_697	NOA_698	NOA_699	NOA_700	NOA_701	NOA_702	NOA_703	NOA_704	NOA_705	NOA_706	NOA_707	NOA_708	NOA_709	NOA_710	NOA_711
5	0.257659	0.00995613	0.228873	219	15	135012	Otu0018	Enterobacter_unclassified	0	0	0	0	0	1092	0	0	0	0	0	0	0	7	0	199	0	1	0	9	0	0	0	0	0	0	0	6	0	0	1	0	0	0	0	0	0	260	24	0	0
5	0.144418	0.00470477	0.193662	229	18	63800	Otu0031	Enterobacter_hormaechei	0	0	0	0	0	197	0	0	0	0	1	0	0	1	0	0	0	1	0	0	0	0	0	0	0	0	0	0	0	0	1	0	0	1	0	0	0	159	0	0	0
4	0.431986	0.0043545	0.390845	173	19	59050	Otu0032	Bartonella_apis	0	0	0	5	3	1	0	0	1	1	0	0	0	0	1	0	0	1	0	2	4	1	0	83	1	9705	7	0	107	2040	85	0	0	54	0	0	2526	0	0	0	0
3	0.163212	0.00411955	0.225352	220	20	55864	Otu0051	Enterobacterales_unclassified	0	0	0	7635	0	1	0	0	1	1	1	0	0	0	0	0	0	16	0	0	0	0	0	1	0	0	0	1	0	0	0	12	0	8	0	0	0	0	0	0	0
	0.071993	0.00294837	0.390845	173	22	39982	Otu0048	Bifidobacterium_indicum	0	0	0	0	14	7	0	248	171	0	0	0	78	0	58	0	0	0	44	2	196	0	0	2	0	0	0	0	1	64	0	0	0	1	0	0	0	0	0	0	0
	0.194815	0.00211958	0.25	213	23	28743	Otu0078	Enterobacteriaceae_unclassified	0	0	0	1351	0	0	0	0	0	0	1	0	0	3	0	0	0	9	70	0	0	1	0	123	3	0	0	12	271	0	1	76	1	6	15	0	0	55	0	0	0
	0.485446	0.00202121	0.0387324	273	24	27409	Otu0047	Proteus_mirabilis	0	0	0	0	0	0	0	0	0	0	0	0	0	0	0	0	0	0	0	0	0	0	0	0	0	0	0	0	0	0	0	0	0	0	0	0	0	0	0	0	0
	0.240044	0.00195595	0.133803	246	25	26524	Otu0049	Mixta_s_bxid5672	0	0	0	0	0	0	0	0	0	18	0	0	0	0	0	0	0	0	0	0	0	0	0	0	0	0	1	0	0	0	0	0	0	0	0	0	0	0	0	0	0
	0.113363	0.00191406	0.774648	64	26	25956	Otu0068	Snodgrassella_unclassified	0	0	1	0	0	3	4	1	4	6	0	0	11	11	1	0	1	11	6	4	6	5	5	2	8	69	11	8	0	2	9	9	7	20	0	198	10	0	9	13	9
	0.0895449	0.00148894	0.302817	198	27	20191	Otu0055	Lactobacillus_panisapium	0	0	2	1	0	0	3	2	0	0	1740	28	3	0	2	1	0	9	3	1	1	0	89	150	0	1	0	1	0	1	2	0	0	1	1	3	0	0	0	0	1
	0.0256289	0.000939185	0.18662	231	28	12736	Otu0084	Klebsiella_pneumoniae	0	0	0	1	0	0	0	11	0	2	47	0	0	0	0	198	0	0	0	86	7	0	0	185	6	0	0	2	0	0	0	28	0	10	6	0	0	18	0	0	0
	0.0364831	0.000878421	0.0880282	259	29	11912	Otu0072	Bartonella_s_bxid4984	0	0	0	0	0	0	0	0	0	0	0	0	0	0	0	0	0	0	0	0	0	0	0	0	0	0	0	0	793	0	0	0	0	0	0	0	0	0	0	0	0
	0.0664951	0.00065771	0.538732	131	30	8919	Otu0089	Bifidobacterium_unclassified	0	0	1	1	0	0	0	0	76	2	6	11	8	0	35	3	12	10	3	52	32	2	9	2	0	1	0	0	0	3	0	1	2	0	0	2	0	0	0	0	0
	0.1732	0.000554028	0.123239	249	31	7513	Otu0081	Tepidimonas_ignava	0	0	0	0	1	0	0	0	0	0	0	0	0	0	0	0	0	0	0	0	0	0	0	0	0	0	1	0	0	0	0	0	1	0	0	0	0	0	0	0	1
	0.195456	0.000468265	0.0704225	264	32	6350	Otu0086	Burkholderia_unclassified	0	0	0	0	0	0	0	0	1	0	0	0	0	0	0	0	0	0	0	0	0	0	0	0	0	0	0	0	0	0	0	0	0	0	0	0	0	0	0	0	0
	0.13348	0.000355955	0.0140845	280	33	4827	Otu0095	Pelomonas_saccharophila	0	0	0	0	0	0	0	0	0	0	0	0	0	0	0	0	0	0	0	0	0	0	0	0	0	0	0	0	0	0	0	0	0	0	0	0	0	0	0	0	0
	0.0461862	0.000346147	0.792254	59	34	4694	Otu0147	Bacteria_unclassified	6	5	6	0	1	0	0	1	2	2	0	3	5	2	0	3	1	0	2	1	4	3	2	15	2	0	0	3	1	1	0	0	0	9	2	2	1	2	0	2	0
	0.00814305	0.000327269	0.292254	201	35	4438	Otu0096	Apilactobacillus_apinorum	0	0	0	1	15	0	9	0	0	0	0	0	0	0	0	0	0	0	0	0	0	0	0	0	0	0	0	0	0	0	0	0	0	0	0	1	0	0	0	0	0
	0.0855622	0.000316945	0.0176056	279	36	4298	Otu0097	Methylobacterium_aquaticum	0	0	0	0	0	0	0	0	0	0	0	0	0	0	0	0	0	0	0	0	0	0	0	0	0	0	0	0	0	0	0	0	0	0	0	0	0	0	0	0	0
	0.0719763	0.000199547	0.0492958	270	37	2706	Otu0122	Raoultella_terrigena	0	0	0	0	0	0	0	0	0	0	0	0	0	0	0	0	0	6	0	0	0	0	0	2	0	0	0	0	0	0	0	9	0	1	1	0	0	0	0	0	0
	0.0673601	0.000196745	0.426056	163	38	2668	Otu0110	Lactobacillales_unclassified	0	0	3	0	5	9	9	1	6	1	1	1	4	7	0	0	0	1	8	0	3	2	8	1	0	1	1	2	2	6	5	1	1	1	1	1	6	11	5	6	3
	0.105763	0.000196081	0.0211268	278	39	2659	Otu0109	Streptococcus_mitis	0	0	0	0	0	0	0	0	0	0	0	0	0	0	0	0	0	0	0	0	1	0	0	0	0	0	0	0	0	0	0	0	0	0	0	0	0	0	0	0	0
	0.0631306	0.000178014	0.0387324	273	40	2414	Otu0116	Sphingomonas_azotifigens	0	0	0	0	0	0	0	0	0	0	0	0	0	0	0	0	0	0	0	0	0	0	0	0	0	0	0	0	0	0	0	0	0	0	0	0	0	0	0	0	0
	0.0945962	0.000176908	0.028169	276	41	2399	Otu0117	Paenibacillus_alvei	0	0	0	0	0	0	0	0	0	0	0	0	0	0	0	0	0	0	0	0	0	0	0	0	0	0	0	0	0	0	0	0	0	0	0	0	0	0	0	0	0
	0.0464339	0.000136497	0.0176056	279	42	1851	Otu0134	Staphylococcus_hominis	0	0	0	0	0	0	0	0	0	0	0	0	0	0	0	0	0	0	0	0	0	0	0	0	0	0	0	0	0	0	0	0	0	0	0	0	0	0	0	0	0
	0.0546062	0.000130303	0.0105634	281	43	1767	Otu0138	Lactococcus_lactis	0	0	0	0	0	0	0	0	0	0	0	0	0	0	0	0	0	0	0	0	0	0	0	0	0	0	0	0	0	0	0	0	0	0	0	0	0	0	0	0	0
	0.0263559	0.000127943	0.239437	216	44	1735	Otu0234	Orbaceae_unclassified	0	0	0	0	0	0	0	0	27	2	2	0	0	0	0	0	0	0	1	0	1	0	0	0	0	0	1	0	0	0	0	2	1	1	0	1	1	1	0	0	0
	0.0684746	0.00012669	0.00704225	282	45	1718	Otu0141	Globicatella_sanguinis	0	0	0	0	0	0	0	0	0	0	0	0	0	0	0	0	0	0	0	0	0	0	0	0	0	0	0	0	0	0	0	0	0	0	0	0	0	0	0	0	0
	0.0348254	0.000122118	0.0140845	280	46	1656	Otu0143	Corynebacterium_s_bxid5330	0	0	0	0	0	0	0	0	0	0	0	0	0	0	0	0	0	0	0	0	0	0	0	0	0	0	0	0	0	0	0	0	0	0	0	0	0	0	0	0	0
	0.0598205	0.000110688	0.00704225	282	47	1501	Otu0148	Fusobacterium_nucleatum	0	0	0	0	0	0	0	0	0	0	0	0	0	0	0	0	0	0	0	0	0	0	0	0	0	0	0	0	0	0	0	0	0	0	0	0	0	0	0	0	0
	0.00197241	9.3358e-05	0.105634	254	48	1266	Otu0307	Snodgrassella_s_bxid1226	0	0	0	0	0	0	0	0	0	7	0	0	0	0	0	0	0	0	0	0	0	0	0	0	0	0	0	0	0	0	0	0	0	0	0	0	0	0	0	0	0
	0.0386639	9.27681e-05	0.0211268	278	49	1258	Otu0161	Methylobacterium_fujisawaense	0	0	0	0	0	0	0	0	0	0	0	0	0	0	0	0	0	0	0	0	0	0	0	0	0	0	0	0	0	0	0	0	0	0	0	0	0	0	0	0	0
	0.00764585	9.09245e-05	0.130282	247	50	1233	Otu0207	Fructobacillus_tropaeoli	0	0	0	0	0	0	0	0	0	0	0	0	0	0	0	0	0	0	0	0	0	0	0	0	0	0	0	0	0	0	0	0	0	0	0	0	0	0	0	1	0
	0.026003	8.45827e-05	0.00704225	282	51	1147	Otu0188	Corynebacterium_riegelii	0	0	0	0	0	0	0	0	0	0	0	0	0	0	0	0	0	0	0	0	0	0	0	0	0	0	0	0	0	0	0	0	0	0	0	0	0	0	0	0	0
	0.0447059	8.26654e-05	0.00352113	283	52	1121	Otu0169	Ralstonia_insidiosa	0	0	0	0	0	0	0	0	0	0	0	0	0	0	0	0	0	0	0	0	0	0	0	0	0	0	0	0	0	0	0	0	0	0	0	0	0	0	0	0	0
	0.000962186	8.08218e-05	0.485915	146	53	1096	Otu0344	Frischella_unclassified	0	0	0	0	3	0	0	2	0	1	0	0	1	0	0	2	2	5	2	1	5	0	3	0	0	1	6	2	1	0	2	10	0	0	0	0	5	1	0	0	0
	0.0409554	7.97157e-05	0.00704225	282	54	1081	Otu0170	Apibacter_unclassified	0	0	0	0	0	0	0	0	0	0	0	0	0	0	0	0	0	0	0	0	0	0	0	0	0	0	0	0	0	0	0	0	0	0	0	0	0	0	0	0	0
	0.00344907	7.94207e-05	0.552817	127	55	1077	Otu0593	Bombilactobacillus_unclassified	0	0	4	1	0	0	0	3	3	17	6	5	23	3	1	2	1	5	14	0	2	15	10	2	4	1	0	3	0	2	0	1	7	1	1	10	3	0	2	1	2
	0.0404387	7.51436e-05	0.00704225	282	56	1019	Otu0173	Paracoccus_chinensis	0	0	0	0	0	0	0	0	0	0	0	0	0	0	0	0	0	0	0	0	0	0	0	0	0	0	0	0	0	0	0	0	0	0	0	0	0	0	0	0	0
	0.00657961	7.40375e-05	0.0880282	259	57	1004	Otu0175	g_bxid5846_s_bxid5849	0	0	0	0	0	0	0	0	0	0	1	0	0	0	0	0	0	0	0	0	0	0	0	0	0	0	0	0	0	0	0	0	0	0	0	0	0	0	0	0	0
	0.0181092	7.36688e-05	0.267606	208	58	999	Otu0177	Shigella_sonnei	0	0	0	0	0	1	8	5	1	7	1	0	0	0	0	0	0	0	0	9	0	0	0	0	0	0	0	0	0	0	0	0	0	1	0	0	0	0	0	1	0
	0.0385244	7.12353e-05	0.00352113	283	59	966	Otu0178	Streptococcus_thermophilus	0	0	0	0	0	0	0	0	0	0	0	0	0	0	0	0	0	0	0	0	0	0	0	0	0	0	0	0	0	0	0	0	0	0	0	0	0	0	0	0	0
	0.0267459	6.49672e-05	0.0352113	274	60	881	Otu0186	Acinetobacter_unclassified	0	0	0	0	0	0	0	0	0	0	0	0	0	0	0	0	0	0	0	0	0	0	0	0	0	0	0	0	0	0	0	0	0	0	0	0	0	0	0	0	0
	0.025972	6.187e-05	0.00352113	283	61	839	Otu0189	Burkholderiales_unclassified	0	0	0	0	0	0	0	0	0	0	0	0	0	0	0	0	0	0	0	0	0	0	0	0	0	0	0	0	0	0	0	0	0	0	0	0	0	0	0	0	0
	0.0257863	6.14275e-05	0.00352113	283	62	833	Otu0191	Methyloversatilis_universalis	0	0	0	0	0	0	0	0	0	0	0	0	0	0	0	0	0	0	0	0	0	0	0	0	0	0	0	0	0	0	0	0	0	0	0	0	0	0	0	0	0
	0.0327418	6.05426e-05	0.00352113	283	63	821	Otu0194	Porphyromonas_pasteri	0	0	0	0	0	0	0	0	0	0	0	0	0	0	0	0	0	0	0	0	0	0	0	0	0	0	0	0	0	0	0	0	0	0	0	0	0	0	0	0	0
	0.000467067	5.16198e-05	0.383803	175	64	700	Otu0209	Sediminibacterium_magnilacihabitans	2	3	0	0	0	0	0	0	0	0	0	0	0	0	0	0	0	0	0	0	0	0	0	0	0	0	0	0	0	0	0	0	0	0	0	0	0	0	0	0	0
	0.00890821	4.69002e-05	0.028169	276	65	636	Otu0215	Bombella_unclassified	0	0	0	1	0	0	0	0	0	0	0	0	0	0	0	0	0	0	0	0	0	0	0	0	0	0	0	0	0	0	0	0	0	0	0	0	0	0	0	0	0
	0.00334962	4.29919e-05	0.0246479	277	66	583	Otu0292	Cronobacter_unclassified	0	0	0	0	0	0	0	0	0	0	0	0	0	0	0	0	0	0	0	0	0	0	0	0	0	0	0	0	0	0	0	0	0	0	0	0	0	0	0	0	0
	0.0212505	4.29182e-05	0.292254	201	67	582	Otu0276	Lactobacillaceae_unclassified	0	0	1	0	0	0	0	0	0	1	0	0	1	0	0	1	1	0	1	2	2	0	0	2	1	0	0	0	0	1	0	0	0	0	1	1	0	0	0	0	0
	0.00288864	4.08534e-05	0.0598592	267	68	554	Otu0239	Morganella_s_bxid5186	0	0	0	0	0	0	0	0	0	0	0	0	0	0	0	2	0	0	0	0	0	0	0	0	0	0	0	1	0	0	0	0	0	0	0	0	1	0	0	0	0
	0.000842954	3.24467e-05	0.394366	172	69	440	Otu0583	Bifidobacterium_s_bxid4981	0	0	0	0	0	0	0	0	7	2	5	5	1	5	0	2	5	3	3	0	3	2	0	0	0	0	0	0	0	0	0	3	0	0	1	23	0	0	0	0	0
	0.0171884	3.22255e-05	0.0211268	278	70	437	Otu0267	Blastococcus_aggregatus	0	0	0	0	0	0	0	0	0	0	0	0	0	0	0	0	0	0	0	0	0	0	0	0	0	0	0	0	0	0	0	0	0	0	0	0	0	1	0	0	0
	0.0133719	3.04557e-05	0.0246479	277	71	413	Otu0271	Lactiplantibacillus_plantarum	0	0	0	0	0	0	0	0	0	0	0	0	0	0	0	0	0	0	0	0	0	0	0	0	0	0	0	0	0	0	0	0	0	0	0	0	0	0	0	0	0
	0.0127848	3.04557e-05	0.00352113	283	72	413	Otu0272	Frankiales_unclassified	0	0	0	0	0	0	0	0	0	0	0	0	0	0	0	0	0	0	0	0	0	0	0	0	0	0	0	0	0	0	0	0	0	0	0	0	0	0	0	0	0
	0.0127229	3.03082e-05	0.00352113	283	73	411	Otu0273	Shewanella_profunda	0	0	0	0	0	0	0	0	0	0	0	0	0	0	0	0	0	0	0	0	0	0	0	0	0	0	0	0	0	0	0	0	0	0	0	0	0	0	0	0	0
	0.0154736	2.87596e-05	0.0105634	281	74	390	Otu0282	Delftia_unclassified	0	0	0	0	0	0	0	0	0	0	0	0	0	0	0	0	0	0	0	0	0	0	0	0	0	0	0	0	0	0	0	0	0	0	0	0	0	0	0	0	0
	0.0114537	2.87596e-05	0.0211268	278	75	390	Otu0290	Micrococcus_aloeverae	0	0	0	0	0	0	0	0	0	0	0	0	0	0	0	0	0	0	0	0	0	0	0	0	0	0	0	0	0	0	0	0	0	0	0	0	0	0	0	0	0
	0.00154972	1.96155e-05	0.193662	229	76	266	Otu0328	Lachnospiraceae_unclassified	0	0	1	0	0	2	0	0	0	0	0	0	0	1	0	0	0	0	0	0	0	10	0	0	0	0	0	0	1	7	1	0	0	0	0	0	0	0	0	0	0
	0.00792472	1.90256e-05	0.0105634	281	77	258	Otu0330	Pseudoxanthomonas_mexicana	0	0	0	0	0	0	0	0	0	0	0	0	0	0	0	0	0	0	0	0	0	0	0	0	0	0	0	0	0	0	0	0	0	0	0	0	0	0	0	0	0
	0.00274391	1.58546e-05	0.0176056	279	78	215	Otu0362	Morganella_morganii	0	0	0	0	0	0	0	0	0	0	0	0	0	0	0	0	0	0	0	0	0	0	0	0	0	0	0	0	0	0	0	0	0	0	0	0	0	0	0	0	0
	0.00302584	1.42323e-05	0.0739437	263	79	193	Otu0381	Bombella_apis	0	0	1	0	1	0	0	0	0	0	0	0	0	0	0	0	0	0	0	0	0	0	0	0	0	0	0	0	0	0	0	0	0	0	0	0	0	0	0	0	0
	0.000481649	1.14301e-05	0.334507	189	80	155	Otu1343	Snodgrassella_s_bxid0537	0	0	0	0	2	0	0	0	1	0	0	0	0	1	0	0	0	0	0	0	0	0	0	1	0	1	0	0	0	1	0	1	0	0	0	0	1	0	0	10	0
	0.000110398	1.12826e-05	0.172535	235	81	153	Otu0426	Caulobacter_unclassified	2	0	0	0	0	0	0	0	0	0	0	0	0	0	0	0	0	0	0	0	0	0	0	0	0	0	0	0	0	0	0	0	0	0	0	0	0	0	0	0	0
	0.00125652	1.12089e-05	0.0915493	258	82	152	Otu0755	Clostridium_unclassified	0	0	0	0	0	0	0	0	0	0	0	1	0	0	0	2	0	0	0	0	0	0	1	1	0	0	0	0	0	0	0	0	0	7	0	0	0	1	0	0	0
	0.000218967	9.8815e-06	0.130282	247	83	134	Otu0627	Apilactobacillus_unclassified	0	0	0	0	0	0	1	0	0	0	0	0	0	0	0	0	0	0	0	0	0	0	0	0	0	0	0	0	0	1	1	0	0	0	0	0	0	0	1	0	0
	0.00433683	9.80776e-06	0.0316901	275	84	133	Otu0447	Bacillus_wiedmannii	0	0	0	0	0	0	0	0	0	0	0	0	0	0	0	0	0	0	0	0	0	0	0	0	0	0	0	0	0	0	0	0	0	0	0	0	0	0	0	0	0
	0.00115987	9.80776e-06	0.126761	248	85	133	Otu0448	Aurantimicrobium_minutum	0	0	0	0	3	0	0	0	0	0	0	0	0	0	0	0	0	0	0	0	0	0	0	0	0	0	0	0	0	0	0	0	1	0	0	0	0	0	0	0	0
	0.000146929	7.52174e-06	0.102113	255	86	102	Otu0597	Acinetobacter_nectaris	0	0	0	0	0	1	0	0	0	0	0	0	0	0	0	0	0	0	0	0	0	0	0	0	0	0	0	0	0	0	0	0	1	0	0	0	0	0	0	0	0
	0.00117632	6.9318e-06	0.084507	260	87	94	Otu0523	Cutibacterium_acnes	0	0	0	0	0	0	0	0	0	0	0	0	0	0	0	0	0	0	0	0	0	0	0	0	0	0	0	0	0	0	0	0	0	0	0	0	0	0	1	0	0
	0.000346114	6.04689e-06	0.21831	222	88	82	Otu1603	Lactobacillus_s_bxid5412	0	0	3	0	0	0	0	0	1	0	0	0	1	0	0	1	0	1	0	0	0	0	0	0	0	0	0	0	2	0	0	0	0	0	0	0	1	0	0	1	0
	0.000931723	5.30946e-06	0.00704225	282	89	72	Otu0636	Cronobacter_dublinensis	0	0	0	0	0	0	0	0	0	0	0	0	0	0	0	0	0	0	0	0	0	0	0	0	0	0	0	0	0	0	0	0	0	0	0	0	0	0	0	0	0
	0.000730359	4.49829e-06	0.00704225	282	90	61	Otu0675	Mixta_gaviniae	0	0	0	0	0	0	0	0	0	0	0	0	0	0	0	0	0	0	0	0	0	0	0	0	0	0	0	0	0	0	0	0	0	0	0	0	0	0	0	0	0
	0.000207687	4.35081e-06	0.028169	276	91	59	Otu0670	Devosia_glacialis	0	0	0	0	0	0	0	0	0	0	0	0	0	0	0	0	0	0	0	0	0	0	0	0	0	0	0	0	0	0	0	0	0	0	0	0	0	0	0	0	0
	0.00231306	4.27707e-06	0.00352113	283	92	58	Otu0672	Aquabacterium_unclassified	0	0	0	0	0	0	0	0	0	0	0	0	0	0	0	0	0	0	0	0	0	0	0	0	0	0	0	0	0	0	0	0	0	0	0	0	0	0	0	0	0
	0.000111089	4.20332e-06	0.0704225	264	93	57	Otu0827	Halomonas_kenyensis	0	0	0	0	0	0	0	0	0	0	0	0	0	0	0	0	0	0	0	0	0	0	0	0	0	0	0	0	0	0	0	0	0	0	0	0	0	0	0	0	0
	0.000465116	3.83461e-06	0.0880282	259	94	52	Otu2458	Gammaproteobacteria_unclassified	0	0	0	0	0	0	0	0	0	0	0	0	0	0	0	0	0	0	0	0	0	0	0	0	0	0	2	1	0	0	0	0	0	0	0	0	0	0	0	7	0
	0.00012722	3.61338e-06	0.0950704	257	95	49	Otu1958	Frischella_s_bxid5399	0	0	0	0	0	0	0	0	0	0	0	0	0	1	0	0	0	0	0	0	0	0	0	0	1	0	0	0	0	0	0	0	0	0	0	0	0	0	0	0	0
	0.000716777	3.39216e-06	0.0457746	271	96	46	Otu1522	Bartonella_unclassified	0	0	0	0	0	0	0	0	0	0	0	0	0	0	0	0	0	0	0	0	0	0	0	1	0	8	0	0	1	0	0	0	0	0	0	0	2	0	0	0	0
	0.00154408	3.31841e-06	0.0598592	267	97	45	Otu1190	Proteobacteria_unclassified	0	0	0	0	22	0	0	0	0	0	0	1	0	0	0	0	0	0	0	0	0	0	1	0	0	0	0	0	0	0	0	0	0	0	0	0	0	0	0	0	0
	9.63298e-05	3.17093e-06	0.133803	246	98	43	Otu2244	Bombilactobacillus_s_bxid5646	0	0	0	0	0	0	0	0	0	0	0	0	0	0	0	0	0	0	0	0	0	0	0	0	0	0	0	1	0	0	0	0	0	0	0	0	1	0	0	2	1
	8.16835e-05	3.02344e-06	0.0528169	269	99	41	Otu1904	Micrococcaceae_unclassified	0	0	0	0	0	0	0	0	0	0	0	0	0	0	0	0	0	0	0	0	0	0	0	0	0	0	0	1	0	0	0	0	0	0	0	0	0	0	0	0	0
	0.000103747	2.80222e-06	0.0457746	271	100	38	Otu2153	Geodermatophilus_siccatus	0	0	0	0	0	0	0	0	0	0	0	0	0	0	0	0	0	0	0	0	0	1	0	0	0	0	0	0	0	0	0	0	0	0	0	0	0	0	0	0	0
	0.000773246	2.72847e-06	0.0211268	278	101	37	Otu0844	Clostridium_chromiireducens	0	0	0	0	0	0	0	0	0	0	0	0	0	0	0	0	0	0	0	0	0	0	0	3	0	0	0	0	0	0	0	0	0	0	0	0	0	0	0	0	0
	0.000135874	2.72847e-06	0.0422535	272	102	37	Otu1131	Bacillus_unclassified	0	3	0	0	0	0	0	0	0	0	0	0	0	0	0	0	0	0	0	0	0	0	0	0	0	0	0	0	0	0	0	0	0	0	0	0	0	0	0	0	0
	7.12581e-05	2.58099e-06	0.0633803	266	103	35	Otu1310	Bacillaceae_unclassified	0	1	0	0	0	0	0	0	0	0	0	0	0	0	0	0	0	0	0	0	0	0	0	0	0	0	0	0	0	0	0	0	0	0	0	0	0	0	0	0	0
	0.000289967	2.50725e-06	0.0422535	272	104	34	Otu0914	Clostridium_thiosulfatireducens	0	0	0	0	0	0	0	0	0	0	0	0	0	0	0	0	0	0	0	0	0	0	0	0	0	0	0	0	0	0	0	0	0	0	0	0	0	0	0	0	0
	0.000272919	2.50725e-06	0.00704225	282	105	34	Otu0918	Proteus_unclassified	0	0	0	0	0	0	0	0	0	0	0	0	0	0	0	0	0	0	0	0	0	0	0	0	0	0	0	0	0	0	0	0	0	0	0	0	0	0	0	0	0
	0.000441516	2.50725e-06	0.0211268	278	106	34	Otu1073	Erwiniaceae_unclassified	0	0	0	0	0	0	0	0	0	0	0	0	0	0	0	0	0	0	0	0	0	0	0	0	0	0	0	0	0	0	0	0	0	0	0	0	0	0	0	0	0
	0.000954472	2.4335e-06	0.0352113	274	107	33	Otu1786	Rhizobiaceae_unclassified	0	0	0	0	0	0	0	0	0	0	0	0	0	0	0	0	0	0	0	0	0	0	0	0	0	0	0	0	1	0	0	0	0	0	0	0	4	0	0	0	0
	0.00114933	2.21228e-06	0.0105634	281	108	30	Otu0979	Oscillospirales_unclassified	0	0	0	0	0	0	0	0	0	0	0	0	0	0	0	28	0	0	0	0	0	0	0	0	0	0	0	0	0	0	0	0	1	0	0	0	0	0	0	0	0
	8.02923e-05	2.21228e-06	0.0985915	256	109	30	Otu2440	Lactobacillus_s_bxid5656	0	0	0	0	0	0	0	0	0	0	0	0	0	0	0	0	0	0	0	0	0	0	0	0	0	0	1	0	0	0	0	0	0	0	0	0	0	0	0	0	0
	0.000587279	2.13853e-06	0.0176056	279	110	29	Otu1018	Lysinibacillus_unclassified	0	0	0	0	0	0	0	0	0	0	0	0	0	0	0	0	0	0	0	0	0	0	0	0	0	0	0	0	0	0	0	0	0	0	0	0	0	0	0	0	0
	6.55852e-05	2.13853e-06	0.0457746	271	111	29	Otu1327	Rhodobacteraceae_unclassified	0	0	0	0	0	0	0	0	0	0	0	0	0	0	0	0	0	0	0	0	0	0	0	0	0	0	0	0	0	0	0	0	0	0	0	0	0	0	0	0	0
	0.000620732	2.13853e-06	0.0140845	280	112	29	Otu1438	Fructobacillus_fructosus	0	0	0	0	0	0	0	0	0	0	0	0	0	0	0	0	0	0	0	0	0	0	0	0	0	0	0	0	0	0	0	0	0	0	0	0	0	0	0	0	0
	9.6291e-05	2.13853e-06	0.0387324	273	113	29	Otu1440	Acetobacteraceae_unclassified	0	0	0	0	0	0	0	0	0	0	0	0	0	0	0	0	0	0	0	0	0	0	0	0	0	0	0	0	0	0	0	0	1	1	0	0	0	0	0	0	0
	7.17247e-05	2.06479e-06	0.0316901	275	114	28	Otu2018	Sphingomonas_unclassified	0	0	0	0	0	0	0	0	0	0	0	0	0	0	0	0	0	0	0	0	0	0	0	0	1	0	0	0	0	0	0	0	0	0	0	0	0	0	0	0	0
	0.000360305	1.99105e-06	0.0352113	274	115	27	Otu2363	Lactobacillus_s_bxid5719	0	0	0	0	0	0	0	0	0	0	0	0	0	0	0	0	1	0	0	0	0	0	0	0	0	0	0	4	0	0	0	0	0	0	0	0	0	0	0	0	0
	0.000328053	1.91731e-06	0.0105634	281	116	26	Otu1069	Mixta_unclassified	0	0	0	0	0	0	0	0	0	0	0	0	0	0	0	0	0	0	0	0	0	0	0	0	0	0	0	0	0	0	0	0	0	0	0	0	0	0	0	0	1
	3.50149e-05	1.91731e-06	0.0492958	270	117	26	Otu1086	Erysipelotrichales_unclassified	0	2	0	0	0	0	0	0	0	0	0	0	0	0	0	0	0	0	0	0	0	0	0	0	0	0	0	0	0	0	0	0	0	0	0	0	0	0	0	0	0
	6.12761e-05	1.84356e-06	0.0387324	273	118	25	Otu1110	Bradyrhizobium_ganzhouense	0	0	0	0	0	0	0	0	0	0	0	0	0	0	0	0	0	0	0	0	0	0	0	0	0	0	0	0	0	0	0	0	0	0	0	0	0	0	0	0	0
	6.05938e-05	1.84356e-06	0.0387324	273	119	25	Otu1306	Phenylobacterium_koreense	0	0	0	0	0	0	0	0	0	0	0	0	0	0	0	0	0	0	0	0	0	0	0	0	0	0	0	0	0	0	0	0	0	0	0	0	0	0	0	0	0
	8.84917e-05	1.84356e-06	0.084507	260	120	25	Otu1914	Lactobacillus_s_bxid5682	0	0	0	0	0	0	0	0	0	0	0	0	0	1	1	0	0	1	2	0	0	0	0	0	0	0	0	0	0	0	0	1	0	0	0	0	0	0	0	0	0
	0.000329873	1.69608e-06	0.00704225	282	121	23	Otu1311	Hafnia_alvei	0	0	0	0	0	0	0	0	0	0	0	0	0	0	0	0	0	0	0	0	0	0	0	0	0	0	0	0	0	0	0	0	0	0	0	0	0	0	0	0	0
	0.000161093	1.69608e-06	0.0352113	274	122	23	Otu1370	Halomonas_unclassified	0	0	0	0	0	0	0	0	0	0	0	0	0	0	0	0	0	0	0	0	0	0	0	0	0	0	0	0	0	0	0	0	0	0	0	0	0	0	0	0	0
	0.000423334	1.62234e-06	0.0176056	279	123	22	Otu1184	Zymobacter_palmae	0	0	0	0	0	0	0	0	0	0	0	0	0	0	0	0	0	0	0	0	0	0	0	0	0	0	0	0	0	0	0	0	0	0	0	0	0	0	0	0	0
	0.00020854	1.62234e-06	0.00704225	282	124	22	Otu1317	Bacteroidia_unclassified	0	0	0	0	0	0	0	0	0	0	0	0	0	0	0	0	0	0	0	0	0	0	0	0	0	0	0	0	0	0	0	0	0	0	0	0	0	0	0	0	0
	0.0001785	1.32737e-06	0.00704225	282	125	18	Otu1696	Pseudonocardiaceae_unclassified	0	0	0	0	0	0	0	0	0	0	0	0	0	0	0	0	0	0	0	0	0	0	0	0	0	0	0	0	0	0	0	0	0	0	0	0	0	0	0	0	0
	0.000615439	1.25362e-06	0.0105634	281	126	17	Otu1406	Providencia_unclassified	0	0	0	0	0	0	0	0	0	0	0	0	0	0	0	0	0	0	0	0	0	0	0	0	0	0	0	0	14	0	0	0	0	0	0	0	0	0	0	0	0
	0.000168492	1.25362e-06	0.0387324	273	127	17	Otu1804	Pseudomonas_unclassified	0	0	0	0	0	0	0	0	0	0	0	0	0	0	0	0	0	0	0	0	0	0	0	0	0	0	0	0	0	0	0	0	0	0	0	0	0	0	0	0	0
	0.000185359	1.25362e-06	0.00352113	283	128	17	Otu1853	Cronobacter_sakazakii	0	0	0	0	0	0	0	0	0	0	0	0	0	0	0	0	0	0	0	0	0	0	0	0	0	0	0	0	0	0	0	0	0	0	0	0	0	0	0	0	0
	0.000632938	1.17988e-06	0.00704225	282	129	16	Otu1441	Metakosakonia_s_bxid5154	0	0	0	0	0	0	0	0	0	0	0	0	0	0	0	0	0	0	0	0	0	0	0	0	0	0	0	0	0	0	0	0	0	0	0	0	0	0	0	0	0
	0.00022553	1.17988e-06	0.0140845	280	130	16	Otu1444	Paraclostridium_bifermentans	0	0	0	0	0	0	0	0	0	0	0	1	0	0	0	0	0	0	0	0	0	0	0	0	0	0	0	0	0	0	0	0	0	0	0	0	0	0	0	0	0
	7.65161e-05	1.17988e-06	0.0176056	279	131	16	Otu1482	Mesorhizobium_unclassified	0	0	0	0	0	0	0	0	0	0	0	0	0	0	0	0	0	0	0	0	0	0	0	0	0	0	0	0	0	0	0	0	0	1	0	0	0	0	0	0	0
	0.000146495	1.10614e-06	0.0105634	281	132	15	Otu1984	Chthoniobacteraceae_unclassified	0	0	0	0	0	0	0	0	0	0	0	0	0	0	0	0	0	0	0	0	0	0	0	0	0	0	0	0	0	0	0	0	0	0	0	0	0	0	0	0	0
	0.000160165	1.0324e-06	0.00352113	283	133	14	Otu1570	Acidaminococcaceae_unclassified	0	0	0	0	0	0	0	0	0	0	0	0	0	0	0	0	0	0	0	0	0	0	0	0	0	0	0	0	0	0	0	0	0	0	0	0	0	0	0	0	0
	0.000128874	1.0324e-06	0.0211268	278	134	14	Otu1932	Clostridium_sporogenes	0	0	0	0	0	0	0	0	0	0	0	0	0	0	0	0	0	0	0	0	0	0	0	0	0	0	0	0	0	0	0	0	0	0	0	0	0	0	0	0	0
	0.000204978	9.58653e-07	0.00704225	282	135	13	Otu1628	Klebsiella_oxytoca	0	0	0	0	0	0	0	0	0	0	0	0	0	0	0	0	0	0	0	0	0	0	0	0	0	0	0	0	0	0	0	0	0	0	0	0	0	0	0	0	0
	1.73617e-05	9.58653e-07	0.0457746	271	136	13	Otu1638	Ralstonia_pickettii	0	0	0	0	0	0	0	0	0	0	0	0	0	0	0	0	0	0	0	0	0	0	0	0	0	0	0	0	0	0	0	0	0	0	0	0	0	0	0	0	0
	0.000354404	9.58653e-07	0.00704225	282	137	13	Otu1657	Novosphingobium_unclassified	0	0	0	0	0	0	0	0	0	0	0	0	0	0	0	0	0	0	0	0	0	0	0	0	0	0	0	0	0	0	0	0	0	0	0	0	0	0	0	0	0
	3.79546e-05	9.58653e-07	0.0176056	279	138	13	Otu1661	Paracoccus_marinus	0	0	0	0	0	0	0	0	0	0	0	0	0	0	0	0	0	0	0	0	0	0	0	0	0	0	0	0	0	0	0	0	0	0	0	0	0	0	0	0	0
	0.00011954	9.58653e-07	0.0140845	280	139	13	Otu1979	Klebsiella_unclassified	0	0	0	0	0	0	0	0	0	0	0	0	0	0	0	0	0	0	0	0	0	0	0	1	0	0	0	0	0	0	0	0	0	0	0	0	0	0	0	0	0
	5.49821e-05	9.58653e-07	0.0316901	275	140	13	Otu3383	Microvirga_unclassified	0	0	0	0	0	0	0	0	0	0	0	0	0	0	0	0	0	0	0	0	0	0	0	0	0	0	0	0	0	0	0	0	0	0	0	0	0	0	0	0	0
	0.000161447	8.8491e-07	0.00352113	283	141	12	Otu1743	Enterococcus_faecium	0	0	0	0	0	0	0	0	0	0	0	0	0	0	0	0	0	0	0	0	0	0	0	0	0	0	0	0	0	0	0	0	0	0	0	0	0	0	0	0	0
	0.000246285	8.8491e-07	0.0211268	278	142	12	Otu2076	Xanthobacteraceae_unclassified	0	0	0	0	0	0	0	0	0	0	0	0	0	0	0	6	0	0	0	0	0	0	0	0	0	0	0	1	0	0	0	0	1	1	0	0	0	0	0	0	0
	5.9445e-05	8.8491e-07	0.0140845	280	143	12	Otu2482	Legionella_unclassified	0	0	0	0	0	0	0	0	0	0	0	0	0	0	0	0	0	0	0	0	0	0	0	0	0	0	0	0	0	0	0	0	0	0	0	0	0	0	0	0	0
	8.24731e-05	8.8491e-07	0.0140845	280	144	12	Otu3059	Cellulomonas_unclassified	0	0	0	0	0	0	0	0	0	0	0	0	0	0	0	0	0	0	0	0	0	0	0	0	0	0	0	0	0	0	0	0	0	0	1	0	0	0	0	0	0
	0.000210411	8.11168e-07	0.0140845	280	145	11	Otu1852	Rhodopseudomonas_palustris	0	0	0	0	0	0	0	0	0	0	0	0	0	0	0	4	0	0	0	0	0	0	0	0	0	0	0	0	0	0	0	0	5	0	0	0	0	0	0	0	0
	0.000180701	8.11168e-07	0.0246479	277	146	11	Otu2784	Paenibacillus_dendritiformis	0	0	0	0	0	0	0	0	0	0	0	0	0	0	0	0	0	0	0	0	0	0	0	0	0	0	0	0	0	0	0	0	0	0	0	0	0	0	0	0	0
	9.31977e-05	8.11168e-07	0.00704225	282	147	11	Otu2821	Aeromonas_media	0	0	0	0	0	0	0	0	0	0	0	0	0	0	0	0	0	0	0	0	0	0	0	0	0	0	0	0	0	0	0	0	0	0	0	0	0	0	0	0	0
	7.4935e-05	7.37425e-07	0.00352113	283	148	10	Otu1912	Corynebacterium_maris	0	0	0	0	0	0	0	0	0	0	0	0	0	0	0	0	0	0	0	0	0	0	0	0	0	0	0	0	0	0	0	0	0	0	0	0	0	0	0	0	0
	0.00017199	7.37425e-07	0.00352113	283	149	10	Otu1913	Diplorickettsia_massiliensis	0	0	0	0	0	0	0	0	0	0	0	0	0	0	0	0	0	0	0	0	0	0	0	0	0	0	0	0	0	0	0	0	0	0	0	0	0	0	0	0	0
	0.00042123	7.37425e-07	0.00352113	283	150	10	Otu1946	Kocuria_unclassified	0	0	0	0	0	0	0	0	0	0	0	0	0	0	0	0	0	0	0	0	0	0	0	0	0	0	0	0	0	0	0	0	0	0	0	0	0	0	0	0	0
	5.21349e-05	7.37425e-07	0.0176056	279	151	10	Otu1973	Wolbachia_unclassified	0	0	0	0	0	0	0	0	0	0	0	0	0	0	0	0	0	0	0	0	0	0	0	0	0	0	0	0	0	0	0	0	0	0	0	0	0	0	0	0	0
	0.000116497	7.37425e-07	0.00352113	283	152	10	Otu2008	Neokomagataea_thailandica	0	0	0	0	0	0	0	0	0	0	0	0	0	0	0	0	0	0	0	0	0	0	0	0	0	0	0	0	0	0	0	0	0	0	0	0	0	0	0	0	0
	3.11242e-05	7.37425e-07	0.0211268	278	153	10	Otu2373	Geodermatophilus_normandii	0	0	0	0	0	0	0	0	0	0	0	0	0	0	0	0	0	0	0	0	0	0	0	0	0	0	0	0	0	0	0	0	0	0	0	0	0	0	0	0	0
	0.000466225	6.63683e-07	0.00352113	283	154	9	Otu2169	Comamonadaceae_unclassified	0	0	0	0	0	0	0	0	0	0	0	0	0	0	0	0	0	0	0	0	0	0	0	0	0	0	0	0	0	0	0	0	0	0	0	0	0	0	0	0	0
	4.10475e-05	6.63683e-07	0.0316901	275	155	9	Otu2708	Sediminicoccus_s_bxid5778	0	0	0	0	0	0	0	0	0	0	0	0	0	0	0	1	0	0	0	0	0	0	0	0	0	0	0	0	0	0	0	1	0	1	0	0	0	0	0	0	0
	8.17301e-05	6.63683e-07	0.0176056	279	156	9	Otu2995	Pantoea_anthophila	0	0	0	0	0	0	0	0	0	0	0	0	0	0	0	0	0	0	0	0	0	0	0	0	0	0	0	0	0	0	0	0	0	0	0	0	0	0	0	0	0
	0.000155408	6.63683e-07	0.0176056	279	157	9	Otu4096	Alphaproteobacteria_unclassified	0	0	0	0	0	0	0	0	0	0	0	0	0	0	0	0	0	0	0	0	0	0	0	0	0	0	0	0	0	0	0	0	0	0	0	0	0	0	0	0	0
	5.20851e-05	5.8994e-07	0.0211268	278	158	8	Otu2300	Apilactobacillus_micheneri	0	0	0	0	0	0	0	0	0	0	0	0	0	0	0	0	0	0	0	0	0	0	0	0	0	0	0	0	0	0	0	0	0	0	0	0	0	0	0	0	0
	2.15443e-05	5.8994e-07	0.0176056	279	159	8	Otu2848	Stenotrophomonas_maltophilia	0	0	0	0	0	0	0	0	0	0	0	0	0	0	0	0	0	0	0	0	0	0	0	0	0	0	0	0	0	0	0	0	0	0	0	0	0	0	0	0	0
	5.49821e-05	5.8994e-07	0.0176056	279	160	8	Otu2904	Blastococcus_endophyticus	0	0	0	0	0	0	0	0	0	0	0	0	0	0	0	0	0	0	0	0	0	0	0	0	0	0	0	0	0	0	0	0	0	0	0	0	0	0	0	0	0
	0.000109964	5.8994e-07	0.00352113	283	161	8	Otu3186	Micromonosporaceae_unclassified	0	0	0	0	0	0	0	0	0	0	0	0	0	0	0	0	0	0	0	0	0	0	0	0	0	0	0	0	0	0	0	0	0	0	0	0	0	0	0	0	0
	2.94612e-05	5.8994e-07	0.0211268	278	162	8	Otu3197	Microbacteriaceae_unclassified	0	0	0	0	0	0	0	0	0	0	0	0	0	0	0	0	0	0	0	0	0	0	0	0	0	0	0	0	1	0	0	0	0	0	0	0	0	0	1	0	0
	0.000362619	5.16198e-07	0.00352113	283	163	7	Otu2409	Myxococcaceae_unclassified	0	0	0	0	0	0	0	0	0	0	0	0	0	0	0	0	0	0	0	0	0	0	0	0	0	0	0	0	0	0	0	0	0	0	0	0	0	0	0	0	0
	6.87276e-05	5.16198e-07	0.0105634	281	164	7	Otu2456	Blastococcus_unclassified	0	0	0	0	0	0	0	0	0	0	0	0	0	0	0	0	0	0	0	0	0	0	0	0	0	0	0	0	0	0	0	0	0	0	0	0	0	0	0	0	0
	2.69618e-05	5.16198e-07	0.0211268	278	165	7	Otu2510	Corynebacterium_tuberculostearicum	0	0	0	0	0	0	0	0	0	0	0	0	0	0	0	0	0	0	0	0	0	0	0	0	0	0	0	0	0	0	0	0	0	1	0	0	0	0	0	0	0
	3.06313e-05	5.16198e-07	0.0105634	281	166	7	Otu3218	Microvirga_lotononidis	0	0	0	0	0	0	0	0	0	0	0	0	0	0	0	0	0	0	0	0	0	0	0	0	0	0	0	0	0	0	0	0	0	0	0	0	0	0	0	0	0
	5.041e-05	5.16198e-07	0.0105634	281	167	7	Otu3337	Peptostreptococcaceae_unclassified	0	0	0	0	0	0	0	0	0	0	0	0	0	0	0	0	0	0	0	0	0	0	0	0	0	0	0	0	0	0	0	0	0	0	0	0	0	0	0	0	0
	8.19034e-05	5.16198e-07	0.0211268	278	168	7	Otu3338	Frischella_s_bxid5117	0	0	0	0	0	0	0	0	0	0	0	0	0	0	0	0	0	0	0	0	0	0	0	0	0	0	0	0	0	0	0	0	0	0	0	0	0	0	0	0	0
	4.662e-05	5.16198e-07	0.0246479	277	169	7	Otu3481	Commensalibacter_unclassified	0	0	0	0	0	0	0	0	0	0	0	0	0	0	0	0	0	0	0	0	0	0	0	0	0	0	0	0	0	0	0	0	0	0	0	0	0	0	0	0	0
	0.000128874	5.16198e-07	0.00704225	282	170	7	Otu3792	Actinobacteria_unclassified	0	0	0	0	0	0	0	0	0	0	0	0	0	0	0	0	0	0	0	0	0	0	0	0	0	0	0	0	0	0	0	0	0	0	0	0	0	0	0	0	0
	5.09528e-05	4.42455e-07	0.00352113	283	171	6	Otu2614	Corynebacterium_minutissimum	0	0	0	0	0	0	0	0	0	0	0	0	0	0	0	0	0	0	0	0	0	0	0	0	0	0	0	0	0	0	0	0	0	0	0	0	0	0	0	0	0
	5.38155e-05	4.42455e-07	0.00704225	282	172	6	Otu2615	Burkholderia_contaminans	0	0	0	0	0	0	0	0	0	0	0	0	0	0	0	0	0	0	0	0	0	0	0	0	0	0	0	0	0	0	0	0	0	0	0	0	0	0	0	0	0
	5.10522e-05	4.42455e-07	0.00704225	282	173	6	Otu2652	Cryptosporangium_minutisporangium	0	0	0	0	0	0	0	0	0	0	0	0	0	0	0	0	0	0	0	0	0	0	0	0	0	0	0	0	0	0	0	0	0	0	0	0	0	0	0	0	0
	3.18093e-05	4.42455e-07	0.0140845	280	174	6	Otu2783	Hyphomicrobium_facile	0	0	0	0	0	0	0	0	0	0	0	0	0	0	0	0	0	0	0	0	0	0	0	0	0	0	0	0	0	0	0	0	0	0	0	0	0	0	0	0	0
	4.12365e-05	4.42455e-07	0.00704225	282	175	6	Otu4034	Blastococcus_colisei	0	0	0	0	0	0	0	0	0	0	0	0	0	0	0	0	0	0	0	0	0	0	0	0	0	0	0	0	0	0	0	0	0	0	0	0	0	0	0	0	0
	8.20951e-05	4.42455e-07	0.0105634	281	176	6	Otu4271	Rhizobiales_unclassified	0	0	0	0	0	0	0	0	0	0	0	0	0	0	0	2	0	0	0	0	0	0	0	0	0	0	0	0	0	0	0	0	2	0	0	0	0	0	0	0	0
	4.99201e-05	4.42455e-07	0.0211268	278	177	6	Otu4338	Bombilactobacillus_s_bxid0131	0	0	0	0	0	0	0	0	0	0	0	0	0	0	0	0	0	0	0	0	0	0	0	0	0	0	0	0	0	0	0	0	0	0	0	0	0	0	0	0	0
	0.000225876	3.68713e-07	0.00352113	283	178	5	Otu2836	Lactobacillus_helveticus	0	0	0	0	0	0	0	0	0	0	0	0	0	0	0	0	0	0	0	0	0	0	0	0	0	0	0	0	0	0	0	0	0	0	0	0	0	0	0	0	0
	3.5862e-05	3.68713e-07	0.0105634	281	179	5	Otu2926	Sphingomonadaceae_unclassified	0	0	0	0	0	0	0	0	0	0	0	0	0	0	0	0	0	0	0	0	0	0	0	0	0	0	0	0	0	0	0	0	0	0	0	1	0	0	0	0	0
	9.28678e-05	3.68713e-07	0.0105634	281	180	5	Otu2930	Moraxella_osloensis	0	0	0	0	0	0	0	0	0	0	0	0	0	0	0	0	0	0	0	0	0	0	0	0	0	0	0	0	0	0	0	0	0	0	0	0	0	0	0	0	0
	0.000126369	3.68713e-07	0.0105634	281	181	5	Otu3050	Bacillus_pseudofirmus	0	0	0	0	0	0	0	0	0	0	0	0	0	0	0	0	0	0	0	0	0	0	0	0	0	0	0	0	0	0	0	0	0	0	0	0	0	0	0	0	0
	7.61974e-05	3.68713e-07	0.00352113	283	182	5	Otu3096	Clostridia_unclassified	0	0	0	0	0	0	0	0	0	0	0	0	0	0	0	0	0	0	0	0	0	0	0	0	0	0	0	0	0	0	0	0	0	0	0	0	0	0	0	0	0
	6.14726e-05	3.68713e-07	0.00352113	283	183	5	Otu3098	Elizabethkingia_s_bxid5260	0	0	0	0	0	0	0	0	0	0	0	0	0	0	0	0	0	0	0	0	0	0	0	0	0	0	0	0	0	0	0	0	0	0	0	0	0	0	0	0	0
	2.59161e-05	3.68713e-07	0.0140845	280	184	5	Otu3108	Phreatobacter_oligotrophus	0	0	0	0	0	0	0	0	0	0	0	0	0	0	0	0	0	0	0	0	0	0	0	0	0	0	0	0	0	0	0	0	0	0	0	0	0	0	0	0	0
	0.000155408	3.68713e-07	0.0105634	281	185	5	Otu3142	Vagococcus_fluvialis	0	0	0	0	0	0	0	0	0	0	0	0	0	0	0	0	0	0	0	0	0	0	0	0	0	0	0	0	0	0	0	0	0	0	0	0	0	0	0	0	0
	4.24607e-05	3.68713e-07	0.00352113	283	186	5	Otu3159	Lawsonella_clevelandensis	0	0	0	0	0	0	0	0	0	0	0	0	0	0	0	0	0	0	0	0	0	0	0	0	0	0	0	0	0	0	0	0	0	0	0	0	0	0	0	0	0
	5.21349e-05	3.68713e-07	0.00352113	283	187	5	Otu3195	Arsenophonus_nasoniae	0	0	0	0	0	0	0	0	0	0	0	0	0	0	0	0	0	0	0	0	0	0	0	0	0	0	0	0	0	0	0	0	0	0	0	0	0	0	0	0	0
	5.18737e-05	3.68713e-07	0.00352113	283	188	5	Otu3198	Geodermatophilus_unclassified	0	0	0	0	0	0	0	0	0	0	0	0	0	0	0	0	0	0	0	0	0	0	0	0	0	0	0	0	0	0	0	0	0	0	0	0	0	0	0	0	0
	5.49821e-05	2.9497e-07	0.00352113	283	189	4	Otu3264	Pseudonocardia_halophobica	0	0	0	0	0	0	0	0	0	0	0	0	0	0	0	0	0	0	0	0	0	0	0	0	0	0	0	0	0	0	0	0	0	0	0	0	0	0	0	0	0
	4.33714e-05	2.9497e-07	0.00704225	282	190	4	Otu3303	Acidovorax_facilis	0	0	0	0	0	0	0	0	0	0	0	0	0	0	0	0	0	0	0	0	0	0	0	0	0	0	0	0	0	0	0	0	0	0	0	0	0	0	0	0	0
	5.39622e-05	2.9497e-07	0.00352113	283	191	4	Otu3347	Rhizobium_salinitolerans	0	0	0	0	0	0	0	0	0	0	0	0	0	0	0	0	0	0	0	0	0	0	0	0	0	0	0	0	0	0	0	0	0	0	0	0	0	0	0	0	0
	3.80612e-05	2.9497e-07	0.0105634	281	192	4	Otu3382	Clostridium_saccharoperbutylacetonicum	0	0	0	0	0	0	0	0	0	0	0	0	0	0	0	1	0	0	0	0	0	0	0	1	0	0	0	0	0	0	0	0	0	0	0	0	0	0	0	0	0
	3.7097e-05	2.9497e-07	0.00704225	282	193	4	Otu3430	Undibacterium_seohonense	0	0	0	0	0	0	0	0	0	0	0	0	0	0	0	0	0	0	0	0	0	0	0	0	0	0	0	0	0	0	0	0	0	0	0	0	0	0	0	0	0
	5.49821e-05	2.9497e-07	0.00352113	283	194	4	Otu3436	Sphingomonas_kaistensis	0	0	0	0	0	0	0	0	0	0	0	0	0	0	0	0	0	0	0	0	0	0	0	0	0	0	0	0	0	0	0	0	0	0	0	0	0	0	0	0	0
	7.90248e-05	2.9497e-07	0.00352113	283	195	4	Otu3458	Hymenobacteraceae_unclassified	0	0	0	0	0	0	0	0	0	0	0	0	0	0	0	0	0	0	0	0	0	0	0	0	0	0	0	0	0	0	0	0	0	0	0	0	0	0	0	0	0
	3.98645e-05	2.9497e-07	0.00704225	282	196	4	Otu3525	Chryseobacterium_oncorhynchi	0	0	0	0	0	0	0	0	0	0	0	0	0	0	0	0	0	0	0	0	0	0	0	0	0	0	0	0	0	0	0	0	0	0	0	0	0	0	0	0	0
	0.000123097	2.9497e-07	0.00704225	282	197	4	Otu3611	Sporomusa_termitida	0	0	0	0	0	0	0	0	0	0	0	0	0	0	0	0	0	0	0	0	0	0	0	0	0	0	0	1	0	0	0	0	0	3	0	0	0	0	0	0	0
	5.40351e-05	2.9497e-07	0.00352113	283	198	4	Otu3627	Modestobacter_altitudinis	0	0	0	0	0	0	0	0	0	0	0	0	0	0	0	0	0	0	0	0	0	0	0	0	0	0	0	0	0	0	0	0	0	0	0	0	0	0	0	0	0
	3.39685e-05	2.9497e-07	0.00352113	283	199	4	Otu3631	Stenotrophobacter_terrae	0	0	0	0	0	0	0	0	0	0	0	0	0	0	0	0	0	0	0	0	0	0	0	0	0	0	0	0	0	0	0	0	0	0	0	0	0	0	0	0	0
	3.79546e-05	2.9497e-07	0.00352113	283	200	4	Otu3669	Pseudomonas_fildesensis	0	0	0	0	0	0	0	0	0	0	0	0	0	0	0	0	0	0	0	0	0	0	0	0	0	0	0	0	0	0	0	0	0	0	0	0	0	0	0	0	0
	3.42865e-05	2.9497e-07	0.0140845	280	201	4	Otu3684	Microvirga_soli	0	0	0	0	0	0	0	0	0	0	0	0	0	0	0	0	0	0	0	0	0	0	0	0	0	0	0	0	0	0	0	0	0	0	0	0	0	0	0	0	0
	5.49821e-05	2.9497e-07	0.00352113	283	202	4	Otu3699	Geodermatophilaceae_unclassified	0	0	0	0	0	0	0	0	0	0	0	0	0	0	0	0	0	0	0	0	0	0	0	0	0	0	0	0	0	0	0	0	0	0	0	0	0	0	0	0	0
	7.79484e-05	2.9497e-07	0.00352113	283	203	4	Otu3768	Acidovorax_temperans	0	0	0	0	0	0	0	0	0	0	0	0	0	0	0	0	0	0	0	0	0	0	0	0	0	0	0	0	0	0	0	0	0	0	0	0	0	0	0	0	0
	5.73798e-05	2.9497e-07	0.00352113	283	204	4	Otu3790	Achromobacter_s_bxid5636	0	0	0	0	0	0	0	0	0	0	0	0	0	0	0	0	0	0	0	0	0	0	0	0	0	0	0	0	0	0	0	0	0	0	0	0	0	0	0	0	0
	2.37321e-05	2.9497e-07	0.0105634	281	205	4	Otu3846	Pleomorphomonas_oryzae	0	0	0	0	0	0	0	0	0	0	0	0	0	0	0	0	0	0	0	0	0	0	0	0	0	0	0	0	0	0	0	0	0	0	0	0	0	0	0	0	0
	0.000155408	2.21228e-07	0.00352113	283	206	3	Otu3906	Arthrobacter_crystallopoietes	0	0	0	0	0	0	0	0	0	0	0	0	0	0	0	0	0	0	0	0	0	0	0	0	0	0	0	0	0	0	0	0	0	0	0	0	0	0	0	0	0
	4.9038e-05	2.21228e-07	0.00352113	283	207	3	Otu3943	Actinomycetospora_straminea	0	0	0	0	0	0	0	0	0	0	0	0	0	0	0	0	0	0	0	0	0	0	0	0	0	0	0	0	0	0	0	0	0	0	0	0	0	0	0	0	0
	0.000135526	2.21228e-07	0.00352113	283	208	3	Otu3949	Bifidobacterium_longum	0	0	0	0	0	0	0	0	0	0	0	0	0	0	0	0	0	0	0	0	0	0	0	0	0	0	0	0	0	0	0	0	0	0	0	0	0	0	0	0	0
	4.52707e-05	2.21228e-07	0.00352113	283	209	3	Otu3955	Massilia_aerilata	0	0	0	0	0	0	0	0	0	0	0	0	0	0	0	0	0	0	0	0	0	0	0	0	0	0	0	0	0	0	0	0	0	0	0	0	0	0	0	0	0
	0.000122374	2.21228e-07	0.00352113	283	210	3	Otu3971	Lactobacillus_animalis	0	0	0	0	0	0	0	0	0	0	0	0	0	0	0	0	0	0	0	0	0	0	0	0	0	0	0	0	0	0	0	0	0	0	0	0	0	0	0	0	0
	3.39709e-05	2.21228e-07	0.00352113	283	211	3	Otu3986	Kocuria_marina	0	0	0	0	0	0	0	0	0	0	0	0	0	0	0	0	0	0	0	0	0	0	0	0	0	0	0	0	0	0	0	0	0	0	0	0	0	0	0	0	0
	4.33714e-05	2.21228e-07	0.00352113	283	212	3	Otu4106	Sphingobacteriaceae_unclassified	0	0	0	0	0	0	0	0	0	0	0	0	0	0	0	0	0	0	0	0	0	0	0	0	0	0	0	0	0	0	0	0	0	0	0	0	0	0	0	0	0
	4.04716e-05	2.21228e-07	0.00352113	283	213	3	Otu4132	Domibacillus_indicus	0	0	0	0	0	0	0	0	0	0	0	0	0	0	0	0	0	0	0	0	0	0	0	0	0	0	0	0	0	0	0	0	0	0	0	0	0	0	0	0	0
	3.2817e-05	2.21228e-07	0.00352113	283	214	3	Otu4133	Micrococcales_unclassified	0	0	0	0	0	0	0	0	0	0	0	0	0	0	0	0	0	0	0	0	0	0	0	0	0	0	0	0	0	0	0	0	0	0	0	0	0	0	0	0	0
	2.75103e-05	2.21228e-07	0.00704225	282	215	3	Otu4144	Gemmobacter_aquaticus	0	0	0	0	0	0	0	0	0	0	0	0	0	0	0	0	0	0	0	0	0	0	0	0	0	0	0	0	0	0	0	0	0	0	0	0	0	0	0	0	0
	4.9038e-05	2.21228e-07	0.00352113	283	216	3	Otu4192	Mycobacterium_aromaticivorans	0	0	0	0	0	0	0	0	0	0	0	0	0	0	0	0	0	0	0	0	0	0	0	0	0	0	0	0	0	0	0	0	0	0	0	0	0	0	0	0	0
	3.75202e-05	2.21228e-07	0.00352113	283	217	3	Otu4209	Paenibacillus_unclassified	0	0	0	0	0	0	0	0	0	0	0	0	0	0	0	0	0	0	0	0	0	0	0	0	0	0	0	0	0	0	0	0	0	0	0	0	0	0	0	0	0
	3.57139e-05	2.21228e-07	0.00352113	283	218	3	Otu4257	Rhodococcus_qingshengii	0	0	0	0	0	0	0	0	0	0	0	0	0	0	0	0	0	0	0	0	0	0	0	0	0	0	0	0	0	0	0	0	0	0	0	0	0	0	0	0	0
	2.42771e-05	2.21228e-07	0.00704225	282	219	3	Otu4260	g_bxid5860_s_bxid5860	0	0	0	0	0	0	0	0	0	0	0	0	0	0	0	0	0	0	0	0	0	0	0	0	0	0	0	0	0	0	0	0	0	0	0	0	0	0	0	0	0
	3.06313e-05	2.21228e-07	0.00352113	283	220	3	Otu4305	Bacilli_unclassified	0	0	0	0	0	0	0	0	0	0	0	0	0	0	0	0	0	0	0	0	0	0	0	0	0	0	0	0	0	0	0	0	0	0	0	0	0	0	0	0	0
	2.07495e-05	2.21228e-07	0.00704225	282	221	3	Otu4349	Arthrobacter_bussei	0	0	0	0	0	0	0	0	0	0	0	0	0	0	0	0	0	0	0	0	0	0	0	0	0	0	0	0	0	0	0	0	0	0	0	0	0	0	0	0	0
	3.55982e-05	2.21228e-07	0.00352113	283	222	3	Otu4372	Proteus_penneri	0	0	0	0	0	0	0	0	0	0	0	0	0	0	0	0	0	0	0	0	0	0	0	0	0	0	0	0	0	0	0	0	0	0	0	0	0	0	0	0	0
	4.12365e-05	2.21228e-07	0.00352113	283	223	3	Otu4409	Microlunatus_unclassified	0	0	0	0	0	0	0	0	0	0	0	0	0	0	0	0	0	0	0	0	0	0	0	0	0	0	0	0	0	0	0	0	0	0	0	0	0	0	0	0	0
	2.37451e-05	2.21228e-07	0.00704225	282	224	3	Otu4455	Aquitalea_pelogenes	0	0	0	0	0	0	0	0	0	0	0	0	0	0	0	0	0	0	0	0	0	0	0	0	0	0	0	0	0	0	0	0	0	0	0	0	0	0	0	0	0
	8.20951e-05	2.21228e-07	0.00704225	282	225	3	Otu4660	Hungateiclostridium_saccincola	0	0	0	0	0	0	0	0	0	0	0	0	0	0	0	2	0	0	0	0	0	0	0	0	0	0	0	0	0	0	0	0	1	0	0	0	0	0	0	0	0
	1.5508e-05	2.21228e-07	0.0105634	281	226	3	Otu4749	Romboutsia_sedimentorum	0	0	0	0	0	0	0	0	0	0	0	0	0	0	0	0	0	0	0	0	0	0	0	0	0	0	0	0	0	0	0	0	0	0	0	0	0	0	0	0	0
	0.000126369	2.21228e-07	0.00352113	283	227	3	Otu4777	Pigmentiphaga_litoralis	0	0	0	0	0	0	0	0	0	0	0	0	0	0	0	0	0	0	0	0	0	0	0	0	0	0	0	0	0	0	0	0	0	0	0	0	0	0	0	0	0
	4.12365e-05	2.21228e-07	0.00352113	283	228	3	Otu4804	Methylobacterium_unclassified	0	0	0	0	0	0	0	0	0	0	0	0	0	0	0	0	0	0	0	0	0	0	0	0	0	0	0	0	0	0	0	0	0	0	0	0	0	0	0	0	0
	2.94612e-05	2.21228e-07	0.00352113	283	229	3	Otu4816	Rhodococcus_pyridinivorans	0	0	0	0	0	0	0	0	0	0	0	0	0	0	0	0	0	0	0	0	0	0	0	0	0	0	0	0	0	0	0	0	0	0	0	0	0	0	0	0	0
	3.80612e-05	2.21228e-07	0.00704225	282	230	3	Otu4856	Niallia_circulans	0	0	0	0	0	0	0	0	0	0	0	0	0	0	0	0	0	0	0	0	0	0	0	1	0	0	0	0	0	0	0	0	0	0	0	0	0	0	0	0	0
	5.79979e-05	2.21228e-07	0.00352113	283	231	3	Otu4883	Anoxybacillus_voinovskiensis	0	0	0	0	0	0	0	0	0	0	0	0	0	0	0	0	0	0	0	0	0	0	0	0	0	0	0	0	0	0	0	0	0	0	0	0	0	0	0	0	0
	4.10475e-05	2.21228e-07	0.0105634	281	232	3	Otu4922	Providencia_rustigianii	0	0	0	0	0	0	0	0	0	0	0	0	0	0	0	1	0	0	0	0	0	0	0	0	0	0	0	0	0	0	0	0	0	0	0	0	0	0	0	0	0
	4.12365e-05	2.21228e-07	0.00352113	283	233	3	Otu4992	Solirubrobacter_ginsenosidimutans	0	0	0	0	0	0	0	0	0	0	0	0	0	0	0	0	0	0	0	0	0	0	0	0	0	0	0	0	0	0	0	0	0	0	0	0	0	0	0	0	0
	6.39345e-05	2.21228e-07	0.0105634	281	234	3	Otu5093	Apilactobacillus_s_bxid5570	0	0	0	0	0	0	1	0	0	0	0	0	0	0	0	0	0	0	0	0	0	0	0	0	0	0	0	0	0	0	0	0	0	0	0	0	0	0	0	0	0
	1.18725e-05	2.21228e-07	0.0105634	281	235	3	Otu5152	Bradyrhizobium_unclassified	0	0	0	0	0	0	0	0	0	0	0	0	0	0	0	0	0	0	0	0	0	0	0	0	0	0	0	0	0	0	0	0	0	0	0	0	0	0	0	0	0
	1.7199e-05	2.21228e-07	0.0105634	281	236	3	Otu5171	Pseudomonas_alcaligenes	0	0	0	0	0	0	0	0	0	0	0	0	0	0	0	0	0	0	0	0	0	0	0	0	0	0	0	0	0	0	0	0	0	0	0	0	0	0	0	0	0
[truncated: 243 more columns]

## Sheet: S1C.High Abundance Species
Title: Antibiotic treatment of honey bee colonies alters early gut microbiome assembly and induces persistent dysbiosis in newly emerged workers																									S1C.1: Taxa relative abundance charts
Authors: Nathan O. Allen1, Duan C. Copeland2, Brendon M. Mott2, Robert Erickson2, and Kirk E. Anderson1,2
Corresponding author: Nathan O. Allen, Kirk E. Anderson
Table S1C: Bar charts of 17 most abundant species by age and treatment
Sample ID:	EstTotalCells	ID	Age	Tylo	Age	Lactobacillus_apis	Lactobacillus_kimbladii	Lactobacillus_melliventris	Lactobacillus_helsingborgensis	Lactobacillus_unclassified	Lactobacillus_kullabergensis	Bombilactobacillus_mellis	Bombilactobacillus_mellifer	Bifidobacterium_asteroides	Snodgrassella_alvi	Gilliamella_apicola	Gilliamella_unclassified	Gilliamella_apis	Gilliamella_s_bxid9399	Frischella_perrara	Commensalibacter_s_bxid0093	Apilactobacillus_kunkeei	Others
NoA_H661	1.66956e+07	661	1	0		1.43084e+07	0	0	322.777	645.554	0	968.331	0	0	2.33787e+06	322.777	0	0	39056	0	0	0	7992.57
NoA_H660	1.15983e+07	660	1	0		9.02986e+06	0	7917.36	901295	427.966	0	1711.86	0	0	0	0	0	1.60637e+06	46862.2	0	0	1198.3	2649.31
NoA_H671	1.20288e+07	671	1	0		5.85252e+06	0	0	7041.84	149.826	0	0	0	0	1.24551e+06	1947.74	0	0	4.9173e+06	149.826	0	1438.33	2711.15
NoA_H657	3.23626e+06	657	1	0		2.76887e+06	1324.91	63.0908	2839.09	63.0908	0	1072.54	252.363	0	368072	0	0	72869.9	11545.6	63.0908	441.636	4340.65	4446.4
NoA_H658	1.2785e+07	658	1	0		1.24087e+07	0	0	139205	1460.19	0	243.365	0	0	157944	0	0	0	34314.4	0	0	4672.6	38474.8
NOA_673	3.35542e+07	673	1	0		3.19981e+07	0	0	1545.13	3090.26	0	0	0	0	1.29636e+06	0	0	0	213228	3090.26	0	4944.41	33845.7
NoA_H670	6.02898e+06	670	1	0		5.86186e+06	108.908	217.816	980.171	326.724	0	217.816	0	0	122957	0	0	0	11435.3	1633.62	0	22914.2	6327.03
NoA_H664	2.23448e+07	664	1	0		1.31744e+07	658.241	1974.72	1316.48	658.241	0	1645.6	0	0	3.49559e+06	0	658.241	528238	23367.5	5.02863e+06	0	44760.4	42942.4
NoA_H659	2.01633e+06	659	1	0	1	1.91451e+06	0	495.86	110.191	55.0955	55.0955	881.528	0	0	9641.71	165.287	0	0	5013.69	0	4352.55	64043	17000.9
NoA_H666	6.75085e+06	666	1	0		3.85182e+06	0	8002.95	455368	9603.54	0	693055	533.53	533.53	199007	0	0	26543.1	2400.88	1.49282e+06	0	1387.18	9781.38
NOA_676	9.8353e+07	676	1	0		8.87667e+07	243769	0	0	169768	0	13059	0	8706.03	940251	0	8706.03	1.46697e+06	8706.03	1.24496e+06	30471.1	3482.41	5.44749e+06
NOA_674	1.9352e+07	674	1	0		9.1477e+06	0	19896.5	1170.38	4681.52	0	97141.6	0	2340.76	1170.38	2340.76	0	0	15215	1170.38	17555.7	13108.3	1.00285e+07
NOA_675	9.68483e+06	675	1	0		4.89824e+06	87747.9	51016.2	191821	52376.7	0	17005.4	680.216	1360.43	162572	3.12831e+06	6802.16	0	53737.1	964547	2040.65	21222.7	45347.8
NoA_H672	2.1924e+07	672	1	0		2.17135e+07	22545.2	0	21851.5	346.849	0	2427.94	0	4162.19	0	346.849	0	0	13874	693.698	1387.4	832.438	142043
NoA_H668	7.78856e+06	668	1	0		6.59143e+06	428.571	1857.14	747571	1000	0	7857.14	1285.71	1714.29	428714	0	0	0	0	0	0	1942.86	4761.91
NoA_H663	4.08737e+06	663	1	0		3.73298e+06	0	290.369	221068	967.897	0	0	0	1161.48	93789.2	1355.06	0	0	15099.2	871.107	96.7897	10375.9	9310.25
NoA_H662	1.37269e+07	662	1	0		9.77926e+06	4492.63	898.526	94944.3	8386.25	0	19468.1	0	5391.16	1.35588e+06	0	0	3294.6	2.41075e+06	4492.63	8985.26	2156.46	28524.6
NOA_677	9.07594e+06	677	1	0		4.59255e+06	3482.72	0	580.454	580.454	0	5224.08	0	6965.45	3.25228e+06	1.0483e+06	1741.36	0	8706.81	114349	0	21825.1	19348.5
NoA_H669	1.40484e+07	669	1	0		6.99755e+06	48128.9	624808	1.49135e+06	77830	16043	28183.6	6937.5	106230	753152	3.08914e+06	114902	0	36638.7	216.797	74794.9	1734.37	580809
NoA_H667	4.61545e+07	667	1	0		2.26639e+07	3.56615e+06	151926	636143	42659	118996	721462	471495	1.60458e+06	1.33837e+07	0	2.27814e+06	0	17961.7	0	437068	5388.51	54883
NoA_H665	1.77225e+07	665	1	0		7.2423e+06	45881	1.54086e+06	4.6003e+06	75849.4	0	896668	0	1.73181e+06	1.57587e+06	0	265.208	0	3182.49	0	530.416	1697.33	7324.79
NoA_H500	1.50948e+07	500	2	0		3.21096e+06	76950.7	1479.82	1.87913e+06	18744.4	0	79170.4	14798.2	0	980381	0	0	246.637	108767	0	8.70924e+06	9076.24	5872.31
NoA_H503	7.16693e+07	503	2	0		2.90769e+06	41209.4	3.87611e+06	0	56966	3.59698e+07	330888	0	0	2.09283e+07	0	10908.4	1.48718e+06	67874.4	5.80811e+06	0	87267	96963.4
NoA_H501	2.06744e+07	501	2	0		1.4911e+07	0	4717.89	52451.8	8048.16	0	304720	4995.41	555.045	1.68762e+06	859765	2775.23	2775.23	91860	1.12202e+06	0	57946.7	1.56311e+06
NoA_H509	2.25196e+07	509	2	0		1.33373e+07	504578	1.75828e+06	1.16277e+06	2321.68	20121.2	139688	0	773.893	692634	1.15349e+06	0	0	39855.5	71972	773.893	44576.2	3.59049e+06
NoA_H504	5.67255e+07	504	2	0		5.28993e+07	0	1039.89	0	1039.89	6239.35	48874.9	0	31196.8	450273	1039.89	0	0	3.00217e+06	7279.24	0	183021	94085.4
NoA_H499	1.91371e+07	499	2	0		1.60098e+07	8003.99	1143.43	228.685	2744.23	0	766096	218166	17380.1	766782	173344	0	0	17380.1	622253	0	90376.5	443432
NoA_H506	1.18038e+07	506	2	0		7.05133e+06	183.882	2.30974e+06	125408	61232.8	0	953245	183.882	26479	12320.1	0	0	423113	58474.5	710153	2206.59	2795.01	66898.1
NoA_H507	1.15965e+07	507	2	0		4.35103e+06	6496.19	58059.7	2.053e+06	24563.7	0	1.39222e+06	0	103533	2.73591e+06	406.012	406.012	0	2030.06	792739	0	5521.76	70568.8
NoA_H508	1.20783e+07	508	2	0	2	1.63655e+06	363739	188404	1.65017e+06	272.26	0	2.55978e+06	0	133952	164445	2178.08	141847	3.43292e+06	738913	985307	0	23305.4	56526.3
NoA_H498	3.32575e+07	498	2	0		2.29619e+07	752089	947980	33545.8	38101.4	0	1.21842e+06	31060.9	811726	483308	0	0	0	8697.07	4.42846e+06	1.30373e+06	195477	42992.3
NoA_H512	3.2219e+07	512	2	0		1.42819e+07	342431	531408	2.20449e+06	12787.9	0	1.85993e+06	529276	889469	9.84596e+06	0	1420.88	1.3342e+06	12787.9	242970	18471.4	7956.91	103521
NoA_H505	4.47678e+07	505	2	0		1.88201e+07	0	2.0643e+06	11528.6	3.34872e+06	3390.77	3.13646e+06	581178	2.57563e+06	1.34681e+06	309916	54252.3	2.60886e+06	1.26476e+06	465213	7.82793e+06	34178.9	314534
NoA_H502	1.07819e+08	502	2	0		4.95684e+07	2.92104e+06	4.54082e+06	11653.1	16832.2	0	1.52228e+07	2.04059e+06	8.6699e+06	4.30517e+06	1.71339e+07	37548.8	0	813127	2.30343e+06	0	157446	76454.1
NoA_H511	4.3321e+07	511	2	0		1.31524e+07	764084	0	2.50238e+06	17828.6	0	5.18049e+06	0	5.15248e+06	1.35415e+07	0	9551.05	4457.16	294809	2.0694e+06	0	14262.9	617332
NoA_H510	3.01613e+07	510	2	0		2.40654e+06	275639	26503.7	1.54774e+07	74210.4	851381	6931.74	798781	3.94049e+06	505202	3.96699e+06	407.749	1631	357596	1.37085e+06	0	39470.1	61356.6
NoA_H492	2.93969e+07	492	3	0		46512.8	772328	1.64531e+07	4867.61	62197.3	0	1.03437e+07	0	1081.69	1.55277e+06	7571.84	0	0	107628	8112.69	0	10816.9	26269.7
NoA_H497	1.59773e+07	497	3	0		1.4691e+07	0	158106	572287	19042.8	4259.58	15033.8	0	17539.4	0	0	250.564	23803.5	130794	131045	0	16036.1	198065
NoA_H491	4.80748e+07	491	3	0		1.31811e+06	2.59103e+06	852.592	2.03642e+07	85259.2	0	1.46731e+06	92932.6	1.48692e+06	5.85134e+06	0	266009	0	210590	0	0	449487	1.38908e+07
NoA_H489	2.12643e+07	489	3	0		1.24716e+07	69009	430271	2.26315e+06	61072.9	0	1.964e+06	192535	1.26493e+06	911954	556902	21737.8	15872.1	25533.3	926791	0	2760.36	86096.9
NoA_H486	1.61536e+07	486	3	0		527793	55659.2	1.1442e+06	4.44415e+06	48736.4	786428	965036	222360	1.05614e+06	3.79396e+06	111872	276.911	0	14676.3	593975	0	2658.35	2.38566e+06
NoA_H494	1.38194e+07	494	3	0		3.60474e+06	881786	1.31329e+06	1.74192e+06	108068	0	1.47903e+06	247368	1.46773e+06	1.55223e+06	12263	191.609	0	19352.5	889833	54225.4	18547.8	428840
NoA_H488	5.80698e+06	488	3	0		1.04321e+06	355641	346673	1.22339e+06	8023.75	75989.6	533343	50266.4	708214	990461	0	2123.93	159295	16165.5	249562	0	4625.46	40006.4
NoA_H490	3.56031e+07	490	3	0		3.67006e+06	0	646990	7.31742e+06	56213	0	1.08967e+06	1.13129e+06	5.31537e+06	6.12182e+06	24863.5	0	0	18377.3	2.10745e+06	0	464839	7.63869e+06
NoA_H485	1.09361e+07	485	3	0	3	3.49569e+06	108800	564146	1.82793e+06	95871.2	0	1.53511e+06	0	1.66893e+06	1.09807e+06	0	3525.91	466763	3693.81	335.801	0	14640.9	52608.8
NoA_H493	5.34727e+07	493	3	0		9.22197e+06	1.37179e+06	3.89243e+06	6.58134e+06	52542.8	41892.2	6.3243e+06	3550.19	8.25205e+06	6.89588e+06	0	24141.3	4.59465e+06	16330.9	2.78193e+06	3.40818e+06	5680.3	4057.36
NoA_H487	2.00985e+07	487	3	0		3.80395e+06	281104	1.21301e+06	1.88036e+06	13488.1	0	870596	383798	3.15376e+06	4.20706e+06	0	1839.29	540444	196804	205387	0	6376.19	3.34049e+06
NoA_H482	5.10148e+07	482	3	0		7.64757e+06	1.38871e+06	1.6786e+06	2.11165e+06	153951	0	1.53275e+06	478958	8.515e+06	1.60505e+07	0	128292	326808	465903	2.745e+06	0	386407	7.40472e+06
NoA_H481	2.50993e+07	481	3	0		6.23509e+06	472193	2.7349e+06	81974.1	18247.7	0	2.11926e+06	298139	4.31543e+06	7.5346e+06	388254	3649.53	0	65410.9	465456	78043.9	1796.69	286883
NoA_H495	9.4504e+07	495	3	0		1.34739e+07	3.26774e+06	7.90606e+06	4.91244e+06	153546	12366.1	1.48785e+07	1.48393e+06	2.14531e+07	1.50248e+07	8.74593e+06	37098.3	103051	612122	1.64057e+06	0	5770.85	793001
NoA_H483	8.17802e+06	483	3	0		1.63989e+06	413525	574492	565228	6527.12	58007.2	824418	130858	1.97351e+06	1.48471e+06	0	842.21	254979	16107.3	111487	17791.7	3789.94	101867
NoA_H484	7.10066e+06	484	3	0		1.02986e+06	260619	910026	670247	61826.2	0	490326	112538	1.82121e+06	1.23131e+06	0	60089.5	0	104896	125968	11230.6	1667.22	208844
NoA_H568	7.3938e+07	568	4	0		8.90494e+06	2.57606e+06	6.35411e+06	1.32056e+07	254993	1802.07	1.8492e+07	18921.8	0	1.15999e+07	8109.32	0	662261	176603	5.88467e+06	219853	61270.4	5.51691e+06
NoA_H571	1.77718e+08	571	4	0		2.36972e+07	1763.97	1.01146e+07	2.99451e+07	432172	0	5.79711e+07	0	165813	3.3406e+07	0	0	0	72322.7	1.75674e+07	0	0	4.3444e+06
NoA_H575	3.95715e+07	575	4	0		2.2496e+07	0	30873.9	9.57358e+06	215355	0	126926	5717.39	102913	3.25815e+06	0	0	0	235557	0	80424.6	46349	3.39958e+06
NoA_H569	1.13685e+07	569	4	0		3.73785e+06	10605.5	76359.6	1.96638e+06	1.34301e+06	0	1.05513e+06	0	51377.7	1.26017e+06	0	707.033	117014	373196	739675	329831	471.355	306718
NoA_H561	4.5873e+07	561	4	0		9.26208e+06	9.51428e+06	280503	32528.2	65478.8	0	1.81752e+07	1.77553e+06	368371	1.21284e+06	5.17452e+06	0	0	0	422.444	0	0	11265.2
NoA_H566	7.14854e+07	566	4	0		1.98303e+07	9.16816e+06	1.06545e+07	0	1.48422e+06	1.21016e+06	9.10175e+06	377521	783006	1.43619e+07	0	699.113	365636	423662	2.06798e+06	0	66555.5	1.58932e+06
NoA_H572	4.78764e+07	572	4	0		1.00749e+07	1.63612e+06	2.57353e+06	2.26328e+06	83314	0	4.50049e+06	300032	2.53418e+06	8.42238e+06	1.23238e+07	98136.7	28112.1	8178.06	4089.03	2.70489e+06	1635.61	319334
NoA_H576	4.75105e+07	576	4	0		8.07554e+06	7.23541e+06	390960	9.38481e+06	738415	22928.5	3.74734e+06	2.13999e+06	3.00069e+06	8.63582e+06	0	113467	9994.48	4115.37	2.86018e+06	1.10997e+06	0	40873.8
NoA_H563	3.89187e+07	563	4	0	4	9.15816e+06	2.42617e+06	3.3448e+06	228900	44568.4	0	4.8982e+06	8221.36	3.6373e+06	4.77228e+06	9.35677e+06	3894.33	0	232362	12981.1	432.703	15577.3	778042
NoA_H567	6.7534e+07	567	4	0		1.48357e+07	0	4.45562e+06	1.57022e+06	1.38156e+07	689.297	4.23366e+06	1.2559e+06	7.23624e+06	1.14079e+07	0	40668.5	1.41168e+06	34464.9	5.73426e+06	138549	24263.3	1.33855e+06
NoA_H562	6.96157e+07	562	4	0		4.47519e+07	0	4315.79	835825	78403.6	0	2.214e+06	35964.9	7.72239e+06	1.33919e+07	2157.9	0	0	4315.79	0	0	105305	469257
NoA_H573	5.96196e+07	573	4	0		7.33115e+06	876840	2.59202e+06	6.61023e+06	111702	2.68466e+06	1.14767e+07	1.76321e+06	8.44816e+06	8.37992e+06	6.47451e+06	9530.87	30498.8	45748.2	2.08269e+06	629800	5794.77	66443.8
NoA_H570	8.26201e+07	570	4	0		3.00286e+07	2.13467e+06	5.03357e+06	8.54005e+06	671727	187003	2.95627e+06	534681	1.21289e+07	1.29707e+07	497551	0	0	136371	5.81939e+06	0	12962	967647
NoA_H574	8.32639e+07	574	4	0		3.20314e+07	2.52712e+06	720912	3.35874e+06	359149	0	4.85112e+06	638971	1.41811e+07	1.70317e+07	171729	9588.92	0	13075.8	5.33841e+06	1.72078e+06	41145.2	268988
NoA_H565	7.32115e+07	565	4	0		5.56335e+06	6.22443e+06	8.18139e+06	109359	340412	166917	1.49386e+07	767160	1.24785e+07	218719	1.56359e+07	90447.5	51801.8	151294	803339	34534.5	44072.6	7.41122e+06
NoA_H564	4.9263e+07	564	4	0		6.6796e+06	1.21501e+07	1.6892e+06	4.63058e+06	891372	9898.63	4.43211e+06	414258	9.23245e+06	6.41877e+06	494.932	0	0	32170.6	2.63551e+06	0	35239.1	11312.7
NOA_678	4.73723e+07	678	7	0		4.88887e+06	0	9.6016e+06	3.27817e+06	4.60705e+06	45013.6	1.38114e+07	1.35041e+06	3914.23	4.31544e+06	0	5871.34	3.51693e+06	0	1.42674e+06	3914.23	6262.77	510714
NOA_690	1.25544e+08	690	7	0		7.01871e+06	1.22329e+07	4.90775e+06	6.13833e+06	2.30552e+06	252927	4.34158e+07	1.78994e+06	2.33665e+07	1.62311e+07	0	1.3765e+06	4863.97	0	1.28409e+06	4.43594e+06	0	782868
NOA_686	7.01977e+07	686	7	0		1.60115e+06	1.09709e+07	8.15107e+06	532866	1.83316e+06	5.48419e+06	1.96651e+07	1.58075e+06	1.62817e+07	22946.4	0	305952	0	81587.2	2.5649e+06	0	2039.68	1.1194e+06
NOA_694	2.51378e+07	694	7	0		2.13212e+06	3.92515e+06	2.5607e+06	154787	719357	29525.9	5.25202e+06	225470	6.08948e+06	208470	3.34e+06	4473.61	0	0	0	0	2863.11	493376
NOA_692	2.12552e+08	692	7	0		6.32287e+06	3.58296e+07	1.47964e+07	7.40679e+06	5.14432e+06	387114	5.768e+07	2.89906e+06	5.24927e+07	8.41328e+06	0	2.05085e+07	0	0	0	326896	0	344102
NOA_680	7.24681e+07	680	7	0		1.96316e+06	4.20317e+06	7.44714e+06	6.49912e+06	1.35911e+06	2796.52	2.30014e+07	785823	1.81438e+07	1.39826e+06	0	3.02304e+06	0	0	4.45486e+06	0	0	186435
NOA_691	1.84576e+08	691	7	0		7.07062e+06	70069.2	9.14722e+06	2.24476e+07	4.13408e+06	770761	5.10231e+07	1.14659e+06	4.64877e+07	1.97404e+07	0	19109.8	3.47161e+06	0	1.74218e+07	0	5095.94	1.61978e+06
NOA_682	1.80657e+08	682	7	0		1.11428e+07	2.84393e+07	1.40606e+07	7.51432e+06	4.42735e+06	6769.65	3.53782e+07	1.48932e+06	4.66294e+07	40617.9	3.05447e+07	81235.8	0	0	6769.65	507724	27078.6	361048
NOA_684	1.08323e+08	684	7	0	7	3.98218e+06	1.4895e+07	3.52828e+06	9.78381e+06	1.68976e+06	171646	2.99198e+07	499680	2.80431e+07	1.34189e+07	0	0	419579	15257.4	1.71646e+06	80101.4	3051.48	156207
NOA_693	6.67679e+07	693	7	0		5.20592e+06	7.04081e+06	5.18849e+06	9.52551e+06	804166	24896.8	8.72383e+06	704579	1.94593e+07	6.27648e+06	0	423245	261416	4979.35	2.27557e+06	545239	0	303504
NOA_681	1.20178e+08	681	7	0		8.87396e+06	104506	90875.2	1.32587e+07	4.56193e+06	258994	2.56632e+07	681564	3.9876e+07	749720	1.80478e+07	72700.1	0	0	31806.3	0	65430.1	7.84123e+06
NOA_685	2.27784e+07	685	7	0		2.16256e+06	1.50186e+06	3.09467e+06	748747	184822	0	3.42066e+06	248855	7.65774e+06	782218	2.8953e+06	2182.93	2910.58	1455.29	5093.51	727.645	0	68606.5
NOA_679	5.76391e+07	679	7	0		6.03159e+06	1.26036e+06	3.80375e+06	3.90012e+06	464840	434607	6.88946e+06	470509	2.32534e+07	2.37144e+06	7.97031e+06	160616	5668.78	1889.59	75583.8	0	1511.68	543483
NOA_683	1.73916e+08	683	7	0		2.43212e+07	8.39295e+06	2.13416e+07	2.77908e+06	1.81003e+06	38985.2	2.14029e+07	2.84035e+06	7.15099e+07	1.84455e+07	11138.6	0	0	0	300743	0	0	721358
NOA_689	1.09276e+08	689	7	0		2.65037e+06	7.26314e+06	5.35713e+06	360901	526314	2.13533e+06	2.77142e+07	612780	4.86766e+07	1.98496e+06	4.60149e+06	22556.3	0	18796.9	6.39472e+06	387217	0	569279
NOA_687	8.34186e+08	687	7	0		7.66096e+06	1.37845e+07	4.95096e+07	4.13796e+07	2.46766e+07	26057.7	2.22376e+08	8.33846e+06	4.33965e+08	1.9856e+07	0	0	0	0	9.58923e+06	2.34519e+06	83384.6	595604
NOA_688	1.83564e+08	688	7	0		7.63644e+06	1.45744e+07	5.05621e+06	1.66229e+07	2.38737e+06	156378	7.454e+06	1.63154e+06	1.04127e+08	1.56899e+07	0	5212.59	734975	0	2.08504e+06	4.99366e+06	12510.2	397150
NOA_729	3.13051e+08	729	14	0		2.29057e+07	5.25514e+07	6.10123e+06	2.56825e+06	1.60223e+07	391105	3.92278e+07	4.54985e+06	6.56013e+07	5.46895e+07	4.76235e+07	39110.5	0	0	0	0	10429.5	769793
NOA_733	3.46559e+08	733	14	0		2.86762e+07	4.89604e+07	1.35079e+07	4.20344e+06	1.13388e+07	658191	4.61631e+07	2.73747e+06	7.97009e+07	4.21092e+07	0	14958.9	8.54152e+06	0	5.83845e+07	837697	11967.1	712328
NOA_738	5.12568e+08	738	14	0		4.4247e+07	1.57814e+07	7.60627e+06	1.81202e+06	969220	189630	9.17599e+07	2.00165e+07	1.23302e+08	9.45411e+07	0	632100	9.51943e+07	0	1.5339e+07	294980	0	882934
NOA_735	6.45264e+08	735	14	0		1.51379e+07	1.33401e+07	6.11768e+07	1.07085e+07	1.95151e+07	26054.8	1.70268e+08	7.13903e+06	1.68471e+08	8.73879e+07	0	364768	1.05783e+07	5.59137e+07	1.64667e+07	2.83998e+06	0	5.93058e+06
NOA_734	5.18559e+08	734	14	0		4.57228e+07	6.41005e+07	1.1716e+07	232923	5.86967e+06	7.61659e+06	8.22918e+07	1.08309e+07	1.35515e+08	1.00134e+08	3.03499e+07	302800	3.028e+06	0	1.81447e+07	23292.3	18633.9	2.66198e+06
NOA_728	4.83774e+08	728	14	0		2.88297e+07	4.28486e+07	1.57217e+07	1.63355e+07	7.48464e+06	1.84146e+06	6.91043e+07	1.19596e+07	1.28031e+08	7.9856e+07	0	0	3.1483e+06	0	6.18572e+07	5.02936e+06	15840.5	1.17107e+07
NOA_732	6.53008e+08	732	14	0		3.49637e+07	2.17145e+07	4.19514e+07	1.51275e+07	8.5656e+06	2.10383e+06	1.94103e+08	851551	1.88794e+08	2.56467e+07	1.1556e+08	425775	0	0	25045.6	2.05374e+06	0	1.12109e+06
NOA_740	7.22637e+07	740	14	0		4.31009e+06	6.95798e+06	4.31009e+06	726717	2.4312e+06	2642.61	2.01631e+07	1.538e+06	2.20605e+07	2.63996e+06	5.10552e+06	21140.9	0	47566.9	73993	2642.61	12684.5	1.85989e+06
NOA_739	6.49506e+08	739	14	0	14	2.61447e+07	2.78592e+07	6.08615e+07	1.24799e+07	5.77353e+06	0	2.01115e+08	1.17992e+07	1.99225e+08	4.33393e+07	5.58444e+07	176483	25211.9	0	252119	0	0	4.61018e+06
NOA_741	1.35359e+08	741	14	0		6.44976e+06	7.08168e+06	1.60069e+07	3.13348e+06	1.62419e+06	313348	2.70838e+07	2.75747e+06	4.38897e+07	4.15709e+06	376018	2.21433e+06	78337.1	1.36463e+07	3.58262e+06	0	0	2.96438e+06
NOA_736	6.72154e+08	736	14	0		2.95936e+07	4.98487e+07	5.66092e+07	1.14955e+07	9.65408e+06	1.14165e+07	9.49625e+07	1.67039e+07	2.20124e+08	4.59555e+07	0	0	1.84664e+07	26305.4	9.62251e+07	0	0	1.10733e+07
NOA_731	3.15113e+08	731	14	0		1.14171e+07	1.66022e+07	9.72202e+06	1.62034e+06	4.00099e+06	0	8.19018e+07	4.39984e+06	1.03203e+08	3.00635e+07	5.0729e+07	49856.5	12464.1	12464.1	12464.1	523494	0	842813
NOA_737	2.34303e+08	737	14	0		1.77824e+07	2.79869e+07	2.2768e+07	5.37445e+06	4.48447e+06	552998	3.31626e+07	2.73043e+06	8.65788e+07	6.76559e+06	803576	3.98332e+06	0	1.08958e+07	5.17572e+06	172812	0	5.08561e+06
NOA_743	8.67433e+07	743	14	0		3.96099e+06	1.03579e+07	4.6192e+06	2.03339e+06	1.83651e+06	0	1.31171e+07	987310	3.31219e+07	5.32736e+06	0	20569	6.64377e+06	0	1.4222e+06	2938.42	9402.95	3.28264e+06
NOA_742	1.28768e+08	742	14	0		7.78546e+06	1.3527e+07	5.76238e+06	4.65463e+06	1.73184e+06	0	1.87069e+07	2.9488e+06	4.95627e+07	1.12959e+07	4.26978e+06	234032	156021	171623	4.06175e+06	20802.8	0	3.87824e+06
NOA_730	3.37961e+07	730	14	0		1.2362e+06	2.82143e+06	1.88301e+06	216489	760804	0	5.36451e+06	519574	1.54264e+07	880094	4.21933e+06	115755	7069.03	0	212071	7952.66	0	125391
NOA_795	4.36043e+08	795	17	0		5.42344e+07	4.28712e+07	2.61561e+07	9.1961e+06	6.10561e+06	4.10809e+06	4.58863e+07	7.10436e+06	4.19855e+07	2.08985e+07	0	753779	1.42653e+07	18844.5	1.0698e+08	1.22489e+06	0	5.42541e+07
NOA_784	3.71922e+08	784	17	0		4.4765e+07	3.57413e+07	7.16362e+06	8.05523e+06	4.48879e+06	4.87311e+06	6.9069e+07	3.12063e+06	5.37118e+07	7.44955e+07	0	15372.6	0	15372.6	6.23512e+07	15372.6	0	4.04079e+06
NOA_787	6.86786e+08	787	17	0		4.00971e+07	7.0076e+07	7.79398e+07	1.27753e+07	1.26947e+07	617292	1.86852e+08	1.48955e+07	1.14333e+08	5.84549e+07	0	26838.8	5.47779e+07	0	3.3951e+07	7.32699e+06	0	1.96818e+06
NOA_790	8.27269e+08	790	17	0		1.29939e+08	5.04739e+07	2.34641e+07	1.9536e+07	1.19928e+07	5.38805e+06	4.92572e+07	1.62337e+07	1.66647e+08	9.21878e+07	0	2.60226e+08	34761.6	0	0	34761.6	0	1.85395e+06
NOA_793	7.42914e+08	793	17	0		3.58972e+07	8.29011e+07	1.60234e+07	2.43165e+07	1.24988e+07	0	1.50371e+08	2.37537e+07	1.65684e+08	1.25018e+08	0	177709	9.73251e+07	0	5.53859e+06	503508	0	2.9054e+06
NOA_786	1.20346e+09	786	17	0		9.91039e+07	7.6793e+07	1.62527e+07	5.18081e+07	1.05705e+07	0	1.1005e+08	5.80752e+06	3.28062e+08	2.14251e+08	2.56074e+08	167123	0	0	125342	9.60956e+06	33424.6	2.47501e+07
NOA_789	7.86098e+08	789	17	0		8.19769e+07	3.86718e+07	1.10579e+07	7.28958e+06	3.45946e+06	30888.1	8.73514e+07	1.17992e+07	2.25792e+08	1.58641e+08	0	3.67568e+06	2.61622e+07	0	9.49808e+07	1.84711e+07	0	1.67384e+07
NOA_792	1.26356e+09	792	17	0		3.99164e+07	49279.6	2.92721e+07	3.45943e+07	5.51438e+07	0	3.80438e+08	1.19257e+07	3.63585e+08	1.57251e+08	0	2.2028e+07	1.44882e+07	0	1.20045e+08	1.08415e+07	0	2.39827e+07
NOA_791	7.09577e+07	791	17	0	17	4.03559e+06	6.55293e+06	4.15558e+06	1.44233e+06	1.29051e+06	4897.56	1.5966e+07	1.32234e+06	2.05501e+07	494653	1.12227e+07	78360.9	93053.6	0	2.70835e+06	0	0	1.04015e+06
NOA_782	4.5252e+08	782	17	0		7.22017e+07	3.9337e+07	8.46778e+06	1.55821e+07	3.55716e+06	225576	5.13793e+07	5.72616e+06	1.31077e+08	3.44958e+07	69408	3.09733e+07	0	0	5.90489e+07	17352	13881.6	347040
NOA_781	5.72084e+08	781	17	0		3.72129e+07	3.65431e+07	2.14947e+07	1.13857e+07	1.59693e+07	0	3.58524e+07	7.80675e+06	1.69279e+08	1.38826e+08	3.24618e+07	920903	0	0	5.6217e+07	6.32075e+06	0	1.79397e+06
NOA_785	3.27445e+08	785	17	0		1.63852e+07	2.14472e+07	7.13223e+06	1.71931e+07	5.86989e+06	0	8.13453e+07	0	1.02931e+08	5.85727e+07	0	467067	1.57162e+07	0	0	0	0	384714
NOA_794	3.19486e+08	794	17	0		9.2949e+06	1.57735e+07	1.21691e+07	3.70869e+06	5.08786e+06	11589.6	5.22693e+07	7.40579e+06	1.00505e+08	1.05929e+07	0	46358.6	1.55765e+07	614251	6.99783e+07	2.89741e+06	0	1.35544e+07
NOA_788	6.43594e+08	788	17	0		1.09241e+08	4.7796e+07	3.12891e+07	9.33747e+06	5.71581e+06	862299	7.49461e+07	1.51518e+07	2.03897e+08	2.51545e+07	0	1.67532e+06	8.95805e+07	73911.3	2.19517e+07	0	0	6.92186e+06
NOA_779	3.28253e+08	779	17	0		6.04901e+06	2.20252e+07	1.61005e+07	1.82036e+06	5.61936e+06	7.97112e+06	6.35768e+07	5.348e+06	1.08249e+08	1.2652e+07	3.00867e+07	565328	22613.1	282664	4.01496e+07	520102	0	7.21466e+06
NOA_783	1.51497e+09	783	17	0		1.4795e+08	8.84916e+07	1.28818e+08	2.98066e+07	3.31586e+07	0	1.31139e+08	1.42329e+07	5.22183e+08	1.50064e+07	3.74955e+08	1.33047e+07	5.5694e+06	0	51568.5	7.06489e+06	0	3.24145e+06
NOA_778	6.42665e+08	778	17	0		2.93404e+07	3.36469e+07	1.94499e+07	1.06477e+06	2.08932e+07	0	9.13576e+07	9.77226e+06	2.25732e+08	9.10027e+07	1.5522e+07	9.87873e+07	0	0	0	1.65631e+06	0	4.43937e+06
NOA_780	1.73044e+09	780	17	0		7.13509e+07	5.66127e+07	1.19298e+08	5.92694e+07	2.92868e+07	6.19893e+06	3.70038e+08	2.15065e+07	6.44815e+08	7.5336e+07	3.6055e+06	126509	8.41283e+07	0	1.3353e+08	1.25244e+07	101207	4.27118e+07
NOA_761	4.97398e+07	761	21	0		2.65136e+06	3.39761e+06	674499	920261	308547	2.82357e+06	8.84921e+06	984840	1.15311e+07	8.13884e+06	0	1793.88	44847	1793.88	8.84204e+06	514844	0	54670.6
NOA_762	4.62223e+07	762	21	0		6.5382e+06	4.05561e+06	453949	1.11409e+06	269376	61524.3	5.00674e+06	1.70605e+06	1.15034e+07	1.79584e+06	1662.82	0	0	0	1.20704e+07	1.5697e+06	9311.78	66512.7
NOA_763	8.9913e+07	763	21	0		6.07551e+06	8.88583e+06	411265	2.97233e+06	445538	2.67323e+06	7.82651e+06	4.09708e+06	3.50261e+07	1.41918e+07	2.95675e+06	3115.65	0	0	3.60169e+06	654286	0	91985.8
NOA_764	5.88624e+07	764	21	0		3.30794e+06	5.07466e+06	6.79628e+06	831397	1.08435e+06	52942.7	7.53551e+06	851005	1.59965e+07	1.64122e+07	1960.84	0	0	1960.84	1960.84	639234	147455	126988
NOA_765	3.24707e+08	765	21	0		6.80299e+06	3.30314e+07	3.91377e+06	9.98933e+06	5.95261e+06	614728	6.30711e+07	7.46894e+06	1.63825e+08	2.9302e+06	92209.2	1.84418e+07	10245.5	0	7.65336e+06	40981.9	0	868425
NOA_766	6.89602e+07	766	21	0		4.25014e+06	4.47557e+06	2.82247e+06	1.6484e+06	603474	457888	1.4535e+07	981525	2.70178e+07	493111	1.0616e+07	326392	0	39918.5	0	361615	0	330977
NOA_767	1.04199e+08	767	21	0		6.20036e+06	2.1028e+06	7.48864e+06	652450	1.86177e+06	5.36505e+06	1.72255e+07	4.97442e+06	2.25241e+07	1.70302e+07	1.83974e+07	16622.9	0	0	0	0	3324.59	356206
NOA_768	5.70887e+07	768	21	0		3.71553e+06	4.79847e+06	3.00508e+06	609293	386268	540316	1.15812e+07	984065	1.43747e+07	2.82114e+06	0	13795.3	7.81274e+06	0	4.46738e+06	223024	36787.5	1.71894e+06
NOA_769	6.42703e+08	769	21	0		2.14415e+07	3.27178e+07	3.46727e+07	8.39552e+06	5.84394e+06	925976	1.46716e+08	5.04142e+06	2.06472e+08	9.0828e+07	1.76964e+06	123463	4.96735e+07	0	2.76147e+07	102886	16461.8	1.03474e+07
NOA_770	4.63123e+08	770	21	0		6.70711e+06	2.15618e+07	1.2754e+07	2.11867e+07	2.68585e+06	0	5.4017e+07	1.54099e+07	1.8978e+08	8.23909e+07	15004.7	2.83439e+07	930293	0	2.39475e+07	15004.7	720227	2.65798e+06
NOA_771	8.73384e+08	771	21	0		2.29482e+07	6.55368e+07	1.76911e+07	1.94927e+07	1.15775e+07	5.07992e+06	2.24461e+08	8.97845e+06	2.58958e+08	8.51181e+07	1.25905e+08	443016	472550	0	118138	1.16956e+07	0	1.49078e+07
NOA_772	5.71588e+08	772	21	0		1.85982e+07	8.24557e+07	1.46682e+07	5.88574e+06	3.2473e+06	6.56841e+06	1.06884e+08	7.62009e+06	2.27164e+08	2.30079e+07	0	8.96699e+06	6.69756e+06	553518	5.29532e+07	2.02956e+06	0	4.28757e+06
NOA_773	7.40825e+08	773	21	0	21	3.98403e+07	4.14746e+07	6.82164e+07	1.03748e+07	1.44604e+07	24760.9	1.71593e+08	7.62637e+06	2.30475e+08	1.29995e+07	1.35566e+08	817111	0	49521.9	0	1.41137e+06	0	5.89546e+06
NOA_774	7.1648e+08	774	21	0		3.48409e+07	3.80233e+07	4.61039e+07	3.44811e+07	1.18442e+07	387428	9.70231e+07	6.86301e+06	1.79102e+08	4.71279e+07	2.00688e+08	221388	27673.4	0	0	5.64538e+06	0	1.41003e+07
NOA_775	8.16094e+08	775	21	0		2.67369e+07	3.223e+07	3.94529e+07	3.68733e+07	1.12289e+07	3.00449e+06	2.58447e+08	3.33832e+06	2.08433e+08	1.91195e+07	4.20932e+07	1.93623e+07	849755	2.42787e+06	6.22749e+07	1.66916e+06	24278.7	4.85285e+07
NOA_776	4.20695e+08	776	21	0		1.10941e+07	3.59214e+07	6.63023e+06	1.25252e+07	5.6718e+06	13129.2	6.81404e+07	1.09497e+07	1.87379e+08	5.38033e+07	0	0	446392	0	2.7545e+07	0	0	575183
NOA_777	7.66251e+08	777	21	0		4.45991e+07	7.0885e+07	4.20732e+07	1.7366e+06	8.13046e+06	26312.2	1.22062e+08	5.28875e+06	3.07063e+08	3.49689e+07	0	5.58081e+07	710429	3.63108e+06	4.15469e+07	710429	21049.7	2.69888e+07
Sample ID:	EstTotalCells	ID	Age	Tylo	Age	Lactobacillus_apis	Lactobacillus_kimbladii	Lactobacillus_melliventris	Lactobacillus_helsingborgensis	Lactobacillus_unclassified	Lactobacillus_kullabergensis	Bombilactobacillus_mellis	Bombilactobacillus_mellifer	Bifidobacterium_asteroides	Snodgrassella_alvi	Gilliamella_apicola	Gilliamella_unclassified	Gilliamella_apis	Gilliamella_s_bxid9399	Frischella_perrara	Commensalibacter_s_bxid0093	Apilactobacillus_kunkeei	Others
NoA_H326	3.46446e+07	326	1	1		1.30758e+07	0	3414.05	0	758.678	0	1.29241e+06	2.35608e+06	0	1.45488e+07	379.339	0	0	600494	0	0	39147.8	2.72727e+06
NoA_H324	3.80749e+07	324	1	1		9.52718e+06	518.514	0	20222	3111.08	0	130666	4148.11	0	9.90984e+06	2074.06	518.514	0	4148.11	1.83549e+07	518.514	103703	13333.2
NoA_H328	6.54687e+07	328	1	1		2.63182e+07	0	766.134	766.134	11492	0	1532.27	0	0	2.54012e+07	766.134	0	766.134	2.47002e+06	2298.4	25282.4	128098	1.11075e+07
NoA_H332	5.9684e+07	332	1	1		3.59371e+07	5020.45	7172.06	15061.3	6454.86	0	22950.6	0	0	1.17249e+07	0	0	0	1.89343e+06	10040.9	6454.86	296637	9.75879e+06
NoA_H322	4.68007e+07	322	1	1		3.64275e+07	3634.99	3029.16	0	605.832	605.832	605.832	0	0	9.00206e+06	4846.65	0	0	3029.16	0	605.832	605347	748924
NoA_H335	1.71444e+07	335	1	1		1.58107e+07	0	0	0	450.769	0	0	0	0	3155.38	450.769	0	0	2253.84	450.769	0	1.22176e+06	105179
NoA_H336	2.16614e+07	336	1	1		2.11591e+07	9987.22	1588.88	0	907.929	0	680.947	0	453.965	4993.61	0	226.982	0	19293.5	1134.91	0	422187	40856.8
NoA_H327	7.76146e+06	327	1	1		7.27624e+06	4487.49	1495.83	4060.11	106.845	106.845	2671.12	641.069	213.69	26390.7	961.604	0	320.535	26924.9	106.845	23185.3	1880.47	391663
NoA_H331	2.50606e+07	331	1	1	1	2.40027e+07	4767.53	5065.5	0	7151.29	0	297.97	0	4171.59	638551	5065.5	0	893.911	315849	2681.73	297.97	43861.2	29229.5
NoA_H334	3.6475e+07	334	1	1		1.85025e+07	319780	5157.74	7.26253e+06	12894.4	0	1.17253e+06	69199.7	8596.23	494283	15473.2	429.812	214476	182670	5.22264e+06	870369	37479.6	2.08397e+06
NoA_H329	1.85697e+07	329	1	1		9.6724e+06	5870.57	9188.72	7146.78	510.484	510.484	24758.5	2552.42	8167.75	194495	2.37962e+06	6381.06	37265.4	95205.4	6.06047e+06	5870.57	2858.71	56396.4
NoA_H330	9.76377e+06	330	1	1		7.82077e+06	70938.1	0	0	159.771	0	1.06743e+06	17415	15657.5	34190.9	108644	0	0	593068	0	5911.51	24412.9	5173.52
NoA_H325	2.11134e+07	325	1	1		1.71045e+07	4392.68	1171.38	0	878.535	0	1757.07	0	36312.8	1.15381e+06	0	0	1464.23	39241.2	4099.83	2342.76	281834	2.48165e+06
NoA_H333	2.86233e+07	333	1	1		8.41274e+06	7.49617e+06	0	3187.45	264912	0	706197	584719	183455	6.08554e+06	0	2.55067e+06	0	7437.38	202226	0	13599.8	2.11248e+06
NoA_H323	2.96082e+07	323	1	1		1.2895e+07	2828.39	404.056	606084	23031.2	0	4.36865e+06	151117	197987	1.02836e+07	0	17778.5	0	3636.5	800030	2020.28	191684	64264.1
NoA_H320	1.41236e+07	320	2	1		8.71291e+06	85842.3	1.84208e+06	42674.9	2790.28	0	8863.26	0	0	29215.9	1.77101e+06	820.672	1313.08	1.08673e+06	453503	11489.4	3807.92	70499.6
NoA_H319	2.10143e+07	319	2	1		1.97863e+07	229.993	9429.71	919.971	229.993	0	919.971	229.993	0	229.993	0	902262	0	117296	122816	0	35326.9	38113.1
NoA_H310	1.21002e+07	310	2	1		59737.8	102065	4.77423e+06	6229.34	7826.6	276167	22202	0	0	2.44382e+06	0	0	2076.45	193429	159.727	1118.09	78329.9	4.13281e+06
NoA_H318	4.34352e+07	318	2	1		4.27269e+07	7368.08	5262.91	0	3157.75	0	6315.49	0	0	70523	3684.04	1578.87	0	16315	15262.4	76838.5	432822	69169.7
NoA_H305	1.38662e+07	305	2	1		1.12161e+07	14062.1	6374.83	187.495	562.485	2437.44	18937	187.495	374.99	2.36187e+06	0	1874.95	19124.5	11062.2	7124.81	16312.1	113847	75712.3
NoA_H311	1.27683e+07	311	2	1	2	1.16637e+07	1013.17	3208.36	675.444	337.722	506.583	1688.61	337.722	1013.17	30901.6	0	0	2364.05	167510	855450	675.444	23640.5	15277.9
NoA_H312	1.04639e+07	312	2	1		6.7706e+06	7883.82	198833	1068.99	1737.11	0	50643.5	0	2672.48	157276	267.248	1202.62	0	456326	1870.74	1469.86	41690.7	2.77035e+06
NoA_H307	1.59742e+07	307	2	1		19925.5	2.61051e+06	1.71414e+06	41761.6	33846	272.952	2.50242e+06	696027	6550.84	2.34711e+06	1.36831e+06	1910.66	181513	77791.3	1.20672e+06	1637.71	7424.29	3.15636e+06
NoA_H308	2.37657e+07	308	2	1		1.97636e+06	38914.7	3603.21	2.0619e+07	113141	2161.93	5765.14	0	16574.8	656865	0	360.321	91881.9	28465.4	34951.2	5044.5	7206.42	165405
NoA_H316	5.8197e+07	316	2	1		3.10321e+07	481889	5.15307e+06	193157	42106.8	0	24729.4	0	42775.2	529343	3.76823e+06	8688.71	0	640291	2673.45	5346.9	115493	1.61572e+07
NoA_H313	6.00295e+06	313	2	1		125971	20267.6	13096	19644	0	311.809	14966.9	623.619	4988.95	124100	0	3118.09	6548	2.10503e+06	3.40246e+06	9042.47	55377.3	97403.3
NoA_H315	1.3013e+07	315	2	1		5980.62	7.16725e+06	1759.01	175.901	248723	0	1.65259e+06	1.16851e+06	10905.8	1.60457e+06	5101.12	879.503	438696	19173.2	547051	63851.9	48689.3	29149.2
NoA_H317	2.52196e+06	317	2	1		61457.7	7574.01	45660.4	1406.6	0	0	8872.41	108.2	4328	24453.2	0	108.2	2380.4	251782	1.83215e+06	36463.4	183075	62137.8
NoA_H309	3.01315e+07	309	2	1		2.0102e+07	49209.9	1.40308e+06	313663	1600.32	0	19603.9	400.08	136027	6.77896e+06	400.08	400.08	859372	177236	3600.72	74815	169954	41151.1
NoA_H314	2.68976e+07	314	2	1		3.63731e+06	371654	992863	5.18325e+06	2296.52	1148.26	4.12723e+06	556906	2.28887e+06	264865	3.5221e+06	32151.3	34447.8	284003	460835	0	218016	4.91966e+06
NoA_H306	1.96113e+08	306	2	1		2.6218e+07	1.79277e+07	1.83705e+07	1.85464e+07	948357	81646.7	2.4202e+07	1.32519e+06	5.27061e+07	2.03489e+07	0	0	0	8.3311e+06	580947	5.16572e+06	457221	903197
NoA_H299	1.25648e+07	299	3	1		3.94749e+06	708314	2.42582e+06	34367.4	63763.4	0	2.09576e+06	216.147	0	2.57928e+06	0	0	91214	76083.7	449370	74354.6	8645.88	10086.9
NoA_H300	1.98868e+07	300	3	1		1.409e+07	3.10236e+06	2702.99	10474.1	6081.74	664936	994026	0	0	22637.6	177384	0	0	362201	306114	2702.99	13515	131610
NoA_H294	1.12131e+07	294	3	1		15387.4	1846.49	3898.15	615.497	205.166	0	427360	205.166	0	404587	0	4923.98	2.92012e+06	1.46058e+06	205.166	1230.99	25604.7	5.94629e+06
NoA_H291	3.7245e+07	291	3	1		1.47141e+07	6.56829e+06	0	0	25679	354471	1.57397e+06	0	0	8.35222e+06	2014.04	0	0	439061	764328	2.58452e+06	57601.5	1.8088e+06
NoA_H302	5.22788e+07	302	3	1		7.01147e+06	4.34819e+06	6408.54	6942.58	48064	1.26772e+07	1.25233e+06	0	0	0	0	27770.3	1.75348e+07	22429.9	0	9.2112e+06	91855.7	40180.5
NoA_H303	2.69649e+07	303	3	1	3	6.0791e+06	1.55365e+06	6598.16	439.877	439.877	0	7.36134e+06	0	0	2.88515e+06	0	0	9237.42	27712.3	1.74235e+06	6.90343e+06	334658	60744.9
NoA_289	9.4643e+07	289	3	1		7.63862e+07	2.28212e+06	13497	0	29243.5	0	1.10135e+07	0	0	4.16607e+06	0	0	0	1124.75	1124.75	284562	345523	119973
NoA_H290	1.36557e+07	290	3	1		6855.09	2432.45	7.13747e+06	0	0	884.527	7076.22	0	0	221.132	4.7948e+06	48427.9	0	90664.1	1990.19	221.132	445271	1.11935e+06
NoA_H304	4.48571e+07	304	3	1		1.37677e+07	1.67102e+06	5.48932e+06	0	12197.2	0	5.57819e+06	0	0	992040	266596	1.60829e+06	0	91769.5	1.3928e+06	2323.28	492070	1.34927e+07
NoA_H292	1.99794e+07	292	3	1		5.89861e+06	210122	27892.4	899993	4338.81	929.745	4.74759e+06	767660	619.83	3.58789e+06	543281	2789.24	4958.64	58264	834601	2.35876e+06	18099	12986.9
NoA_H298	2.53156e+07	298	3	1		3.93649e+06	1702.45	985720	4681.74	5.42444e+06	11917.2	2.63752e+06	7661.03	851.226	5.3274e+06	1.06659e+06	425.613	0	659275	966993	4.16079e+06	38815.9	84311.9
NoA_H301	2.44298e+07	301	3	1		1.06197e+07	4.44379e+06	1.05865e+06	627154	14412.3	632831	907975	436.737	1746.95	436.737	179062	436.737	0	126217	1.83604e+06	125780	101323	3.75386e+06
NoA_H296	2.44887e+07	296	3	1		1.49493e+07	1.368e+06	172809	9364.05	3405.11	0	5.86743e+06	55758.6	57886.8	787005	285603	7661.49	0	1702.55	9364.05	0	52438.7	861006
NoA_H293	1.6014e+07	293	3	1		1.22434e+07	2.14448e+06	4079.7	100073	4079.7	239.982	1.09096e+06	719.947	272620	20158.5	4319.68	479.965	0	5999.56	1439.89	5039.63	98488.8	17370.2
NoA_H295	1.92935e+07	295	3	1		4.63666e+06	65276.3	2.93452e+06	1.11669e+06	18067.6	0	2.43475e+06	7868.13	2.97007e+06	776905	18067.6	0	533867	37592.2	1.58965e+06	1.89039e+06	30773.1	232297
NoA_H297	3.18608e+07	297	3	1		865429	4.51829e+06	2.13428e+06	1.28566e+06	341945	26894.6	4.07021e+06	1.29382e+06	6.66313e+06	4.80501e+06	0	1.83267e+06	0	960.521	480.26	2.35808e+06	2689.46	1.66124e+06
NoA_H422	4.61988e+07	422	4	1		9.84169e+06	140848	4.2144e+06	2209.38	6075.8	868287	7.53565e+06	0	0	1.53408e+07	2761.73	6.27133e+06	0	0	0	1.84649e+06	3535.01	124672
NoA_H427	9.64344e+06	427	4	1		7.3876e+06	882220	146.988	293.975	293.975	0	589715	0	0	0	0	768305	2204.81	440.963	440.963	0	5761.92	6019.49
NoA_H431	2.23671e+07	431	4	1		1.33112e+07	2654.7	1061.88	0	0	0	4512.98	0	0	2123.76	230162	265.47	0	546336	3.15431e+06	5.06012e+06	11893	42475.1
NoA_H419	7.75849e+06	419	4	1		1795.22	0	0	2.95471e+06	3484.83	0	105.601	0	0	0	0	105.601	0	230738	0	4.5061e+06	23739.1	37714.6
NoA_H418	9.74293e+06	418	4	1		8262.33	140.039	1820.51	4621.3	0	140.039	1540.43	0	0	652164	0	0	0	560.158	8.85707e+06	1960.55	43132.1	171515
NoA_H424	2.23133e+07	424	4	1		1.15933e+07	0	9.02102e+06	361.535	723.07	361.535	522780	0	0	7230.7	361.535	0	0	446496	0	5061.49	435288	280276
NoA_H423	3.92215e+07	423	4	1	4	6.43909e+06	145552	4816.07	7.83575e+06	73311.3	0	2.46529e+06	17123.8	1070.24	7.00631e+06	630905	145017	37458.3	11237.5	210837	3.86302e+06	183225	1.01515e+07
NoA_H430	6.55649e+06	430	4	1		2.21127e+06	1.74714e+06	8160.63	0	15046.2	0	1.33299e+06	0	340.026	1.12294e+06	0	0	1955.15	2720.21	89766.9	8330.64	8704.67	7124.36
NoA_H426	1.58873e+06	426	4	1		1.04182e+06	156.086	1716.95	1768.98	52.0288	416.23	1144.63	0	104.058	520.288	1248.69	0	0	131477	52.0288	52.0288	28886.4	379315
NoA_H429	4.25237e+07	429	4	1		1.37517e+07	7.40886e+06	7.21738e+06	362014	89650.8	0	195868	0	3897.86	1.25609e+07	0	2436.16	2436.16	138374	487.233	726464	54959.9	8352.56
NoA_H417	2.37629e+07	417	4	1		6.04152e+06	276812	1.1934e+06	1.44534e+07	22415	0	5401.21	0	3780.85	2160.48	2700.61	0	0	270.061	270.061	1620.36	1512.34	1.75771e+06
NoA_H432	8.81207e+07	432	4	1		1.14066e+07	926259	4.61434e+06	4.60692e+06	196062	5.79813e+06	2.14735e+07	1059.79	27554.6	2.14852e+07	1.28998e+07	258589	71006.1	0	2.05494e+06	2.0666e+06	0	234164
NoA_H421	2.78759e+07	421	4	1		7.55911e+06	1.44144e+06	6.52047e+06	0	43276.4	0	2.00641e+06	0	88455.1	8.64339e+06	215431	475.565	475.565	53263.3	1.24408e+06	0	31958	27628.1
NoA_H420	1.91557e+07	420	4	1		2.07255e+06	126192	8.11054e+06	211358	17137.1	1298.27	3.86339e+06	5193.07	96071.8	4.08513e+06	0	0	37390.1	5452.73	512556	259.654	4985.35	6182.23
NoA_H428	1.36859e+07	428	4	1		101169	184866	2.83414e+06	625048	563.614	1409.04	1.34366e+06	630121	254190	3.9515e+06	3.34843e+06	281.807	0	28744.3	200929	0	172241	8588.41
NoA_H425	2.52292e+07	425	4	1		2.46921e+06	932814	102537	8.51282e+06	619659	0	3.63703e+06	272417	1.79967e+06	2.14719e+06	3.52258e+06	1108.51	141058	23833	1385.64	10253.7	11085.1	1.02458e+06
NOA_697	4.7634e+07	697	7	1		2.35664e+07	35858.3	3774.56	0	158531	0	1887.28	0	0	8.67204e+06	0	0	1.8835e+06	1887.28	3.8576e+06	9.39676e+06	0	55719.6
NOA_698	4.16461e+07	698	7	1		4.99113e+06	169252	1800.55	475345	4.51218e+06	50415.4	4.33753e+06	0	0	1.03658e+07	34210.5	3601.1	1.50886e+06	1800.55	1.19737e+06	1.39111e+07	0	85740.5
NOA_707	7.8387e+07	707	7	1		6.75046e+06	6.10277e+06	1.15786e+07	9.74296e+06	2.09545e+06	72734.5	9.92307e+06	1.67636e+06	0	5.24035e+06	0	6927.1	4.56149e+06	0	6.71582e+06	5.46894e+06	0	8.45106e+06
NOA_695	1.39691e+08	695	7	1		2.60507e+07	5963.99	59639.9	2.54841e+07	5.59423e+06	5963.99	3.71318e+07	0	0	3.63505e+07	11928	0	0	0	8.83267e+06	0	9542.39	153360
NOA_703	7.02703e+07	703	7	1		5.48015e+06	41404.3	1.06202e+07	6.66313e+06	1.07355e+06	298702	1.61861e+07	0	0	1.02002e+07	1.88597e+07	8872.35	0	0	2957.45	730490	11829.8	92948.4
NOA_710	1.56566e+08	710	7	1		3.36447e+07	2.24298e+07	15083.9	0	7.96431e+06	226259	1.8342e+07	0	0	3.05676e+07	0	7541.96	4.25367e+07	0	0	497769	18100.7	316044
NOA_700	7.89108e+07	700	7	1		1.8736e+07	5994.57	1.28434e+07	1.03706e+06	89918.5	0	2.56088e+07	89918.5	0	1.17044e+07	2997.28	2997.28	2997.28	0	0	2.55069e+06	158257	6.07735e+06
NOA_709	1.08633e+08	709	7	1	7	3.94928e+07	30351.9	0	1.52923e+07	3.18189e+06	0	1.01173e+07	0	10117.3	3.92905e+07	0	212463	0	15175.9	25293.2	733503	24281.5	207163
NOA_704	8.52978e+07	704	7	1		1.86932e+07	4.58579e+06	3.64763e+06	101518	1.7328e+06	0	1.91763e+07	0	14002.4	2.42767e+07	6.59864e+06	1.93583e+06	17503	0	0	4.0817e+06	2800.48	433408
NOA_711	8.71958e+07	711	7	1		1.4466e+07	545752	3.48455e+07	1.37156e+06	448809	0	3.74127e+06	3590.47	14361.9	2.32304e+07	0	8.44838e+06	0	0	7180.94	0	11489.5	61550.9
NOA_701	1.10521e+08	701	7	1		3.39055e+07	2.66267e+07	3742.33	0	7.37239e+06	0	33681	3742.33	29938.6	3.84075e+07	0	0	0	3742.33	3.67123e+06	0	77840.5	384925
NOA_708	8.49114e+07	708	7	1		1.90303e+07	3.2414e+07	9516.74	3172.25	5.57364e+06	222057	1.91921e+06	0	317225	0	0	2.26784e+07	0	34894.7	1.11346e+06	47583.7	10151.2	1.53778e+06
NOA_699	7.45413e+07	699	7	1		1.17829e+07	5.19152e+06	2.94654e+06	7.99122e+06	538404	3263.05	7.74975e+06	0	998494	8.22616e+06	48945.8	6526.11	3.02811e+06	427460	4.54543e+06	1.73399e+07	0	3.71677e+06
NOA_696	7.43205e+07	696	7	1		1.17708e+07	4.6404e+06	7.09804e+06	100246	649980	45272.2	3.94515e+06	67908.3	6.35751e+06	6.42542e+06	979820	3233.73	3233.73	9701.19	1.05743e+06	1.02186e+06	0	3.01445e+07
NOA_705	1.43447e+07	705	7	1		1.55026e+06	187368	29188	2.8237e+06	136524	64025.2	2.51581e+06	0	3.58824e+06	941.547	1.59169e+06	4707.74	0	64966.7	941.547	1.77293e+06	0	13450.7
NOA_706	2.00508e+08	706	7	1		4.37993e+06	1.74465e+06	1.48784e+07	1.98256e+06	756423	0	6.00075e+07	0	6.82977e+07	347711	4.64468e+07	91502.8	0	103703	6100.19	0	53681.6	1.41176e+06
NOA_702	5.6783e+07	702	7	1		3.52687e+06	205236	4.79813e+06	288924	789062	0	8.37481e+06	0	2.00334e+07	7.00193e+06	1992.58	41844.2	575856	139481	1.99059e+06	8.7016e+06	19128.8	294143
NOA_723	1.04493e+08	723	14	1		9.7226e+06	4.01605e+06	3.08276e+07	1.07036e+07	2.12408e+06	0	2.47313e+07	0	0	4.60729e+06	0	0	5.93867e+06	21897.7	9.59559e+06	2.04963e+06	0	154327
NOA_726	2.05501e+08	726	14	1		3.63701e+07	2.94816e+06	774836	1.33329e+07	5.77347e+06	18898.4	9.95948e+06	0	2.19222e+06	3.37904e+07	8.14239e+07	122840	0	0	1.04036e+07	2.16387e+06	7559.38	6.21849e+06
NOA_727	4.16837e+08	727	14	1		1.84651e+07	464755	6.16516e+07	0	8.84823e+06	3.34624e+07	1.92784e+08	0	1.27271e+07	1.62307e+07	0	2.87433e+07	0	3.93612e+07	1.57302e+06	893760	14300.2	1.61728e+06
NOA_718	5.55736e+08	718	14	1		2.39235e+07	3.39583e+07	1.23546e+08	1.72669e+06	7.93279e+06	0	2.23394e+08	2.70265e+06	5.05997e+07	3.08803e+07	3.02797e+07	300295	100098	0	2.46992e+07	0	0	1.69214e+06
NOA_721	4.83695e+08	721	14	1		1.65619e+07	3.77503e+07	4.93256e+06	2.67691e+07	1.50137e+07	54006.2	1.82073e+08	1.45817e+06	5.2638e+07	1.11793e+07	1.24898e+08	414047	0	0	1.31415e+06	6.08469e+06	0	2.55458e+06
NOA_724	2.41843e+08	724	14	1		1.20466e+07	2.60585e+07	1.34644e+07	1.54885e+07	3.71566e+06	146671	6.74687e+07	0	2.64594e+07	4.1459e+06	3.1192e+06	117337	0	0	6.51904e+07	0	7822.45	4.4141e+06
NOA_722	1.9975e+08	722	14	1		1.15825e+07	2.19072e+07	1.51338e+07	4.4511e+06	5.95093e+06	9676.31	4.47142e+07	0	2.35715e+07	4.73269e+07	0	1.5337e+07	0	0	8.71836e+06	493492	0	552932
NOA_714	9.07394e+07	714	14	1		8.91838e+06	119601	1.12975e+07	3.50399e+06	1.08385e+07	29092.2	1.54092e+07	0	1.15916e+07	1.01144e+07	1.61235e+07	19394.8	6464.93	0	1.79402e+06	665888	0	307854
NOA_712	4.87193e+08	712	14	1	14	3.37986e+07	3.05722e+07	1.99453e+07	8.4835e+06	7.64869e+06	0	5.15779e+07	0	8.15409e+07	8.71815e+07	0	1.59427e+08	22562.5	0	0	3.40694e+06	0	3.58851e+06
NOA_716	3.86212e+08	716	14	1		2.42613e+07	268315	3.26497e+07	3.53046e+06	4.49498e+07	720213	8.6708e+07	819066	6.8971e+07	6.61608e+07	0	6.41131e+06	14121.8	0	3.24096e+07	9.46163e+06	0	8.87658e+06
NOA_715	9.86354e+07	715	14	1		4.8083e+06	834583	1.04993e+07	7.78944e+06	1.14712e+06	0	2.53157e+07	0	2.03322e+07	1.8773e+07	1.05439e+06	30910.5	20607	0	7.00981e+06	813976	0	206070
NOA_720	1.05572e+09	720	14	1		6.52124e+07	270966	1.44967e+07	3.60836e+07	5.41028e+07	2.34837e+06	5.33802e+07	2.99869e+07	2.43417e+08	2.3294e+08	3.34191e+07	4.87738e+06	180644	45160.9	1.52644e+07	2.39805e+07	36128.7	2.45675e+08
NOA_713	2.54272e+08	713	14	1		2.382e+07	5.61144e+06	1.93642e+07	0	1.49916e+06	1.18579e+07	3.7833e+07	10410.8	6.90863e+07	5.0097e+07	1.29927e+07	20821.7	343558	0	2.10611e+07	0	0	674226
NOA_719	1.59793e+08	719	14	1		6.9943e+06	6.85568e+06	1.21288e+07	9.26412e+06	1.72692e+06	0	4.5564e+07	0	4.37678e+07	7.27153e+06	398519	17326.9	2.96868e+06	11551.3	2.0001e+07	1.99837e+06	4620.51	819590
NOA_725	4.50404e+08	725	14	1		3.9012e+07	1.56802e+07	2.12399e+07	2.3671e+07	9.70588e+06	0	2.48018e+07	37692.7	1.24499e+08	2.15602e+07	1.03467e+07	2.12964e+06	0	0	7.50086e+06	2.54049e+07	15077.1	1.24799e+08
NOA_717	4.41676e+06	717	14	1		256188	40245.7	501881	107538	33646.3	322074	242015	82979.7	1.78228e+06	198632	38514.7	386445	1406.44	0	139237	15579	0	268099
NOA_800	1.03203e+08	800	17	1		1.34444e+07	3.98369e+06	0	2.35464e+06	173204	4681.19	1.13004e+07	0	0	2.78203e+07	2.33591e+07	23406	0	0	4.84503e+06	1.28265e+07	0	3.06729e+06
NOA_796	1.29367e+08	796	17	1		2.18263e+07	7.46038e+06	5044.2	3.27369e+06	610349	0	2.05753e+07	0	30265.2	5.83715e+07	0	0	0	680967	3.18289e+06	0	0	1.33503e+07
NOA_808	4.62433e+08	808	17	1		5.47833e+07	4.52047e+07	3.06053e+07	1.84095e+07	8.49257e+06	17804.1	1.23792e+08	4.41542e+06	9.18693e+06	1.17507e+07	0	445103	1.54415e+08	53412.4	17804.1	249258	0	593471
NOA_803	7.80188e+07	803	17	1		3.30457e+06	2.61163e+07	469321	6.84933e+06	2.83249e+06	16564.3	9.04686e+06	0	1.81103e+06	2.229e+07	4.52205e+06	640485	0	0	2760.71	27607.1	0	89394.5
NOA_810	5.28264e+07	810	17	1		2.67971e+06	6.32619e+06	7.19431e+06	887855	559618	3587.29	1.23475e+07	2.40169e+06	1.2699e+06	669030	1.57231e+07	12555.5	1793.65	17936.5	0	290571	0	2.44107e+06
NOA_812	7.45579e+08	812	17	1		4.83609e+07	4.60082e+07	2.23825e+08	1.96929e+07	2.64896e+07	435684	9.45724e+07	522821	2.82323e+07	5.61451e+07	7.42696e+07	2.2307e+07	1.6556e+06	4.68215e+07	4.70248e+07	4.73443e+06	0	4.48132e+06
NOA_811	4.55647e+08	811	17	1		4.6297e+07	6.40552e+06	5.20933e+07	2.30193e+07	9.17448e+06	73838.9	3.23968e+07	387654	5.01366e+07	3.99284e+07	2.71912e+07	55379.2	0	55379.2	4.90659e+07	7.79e+06	44303.3	1.11532e+08
NOA_799	1.93459e+08	799	17	1		1.31836e+07	1.49672e+07	3.05755e+06	8219.22	1.57809e+06	246577	5.40332e+07	1.54521e+06	3.53755e+07	1.80576e+07	0	3.27783e+07	0	0	1.50576e+07	665757	39452.3	2.86499e+06
NOA_804	4.62972e+08	804	17	1		3.62382e+07	1.90523e+07	5.14871e+07	3.90027e+07	1.61822e+07	246518	9.38531e+07	2.94061e+06	9.14583e+07	7.04338e+06	0	4.94269e+07	0	0	5.48327e+07	0	0	1.20744e+06
NOA_805	6.11852e+07	805	17	1	17	3.09861e+06	879038	3.68097e+06	3.01071e+06	3.51835e+06	232945	1.89433e+07	2197.6	1.31021e+07	1.20208e+06	408753	3.49418e+06	0	76915.8	9.1354e+06	0	0	399753
NOA_807	6.98909e+08	807	17	1		2.27933e+07	5.61151e+07	5.11265e+07	9.45358e+06	1.31468e+07	854405	1.78433e+08	0	1.57596e+08	4.72679e+07	1.50293e+08	1.01977e+06	0	0	0	8.24088e+06	22049.2	2.54615e+06
NOA_802	4.03161e+08	802	17	1		1.16537e+07	3.39269e+07	1.38388e+06	2.63374e+07	8.11391e+06	233075	1.24811e+08	14567.2	9.50361e+07	2.25791e+07	0	72835.8	1.17557e+07	0	6.56105e+07	320477	34961.2	1.27636e+06
NOA_806	8.41919e+07	806	17	1		9.02606e+06	3.85968e+06	8.77807e+06	890207	1.33213e+06	0	2.26717e+07	594531	2.26494e+07	2.63247e+06	2.15239e+06	2.1365e+06	3179.31	28613.8	7.03263e+06	162145	0	242233
NOA_809	3.77637e+08	809	17	1		2.06785e+07	2.49568e+06	4.46617e+07	8.2138e+06	8.872e+06	0	9.10237e+07	0	1.10715e+08	2.34758e+07	4.73082e+06	2.26257e+07	0	1.39868e+06	2.87277e+07	2.26257e+06	10970	7.74431e+06
NOA_798	1.26225e+08	798	17	1		8.9929e+06	1.32724e+07	8.91983e+06	3.1788e+06	2.54395e+06	232929	1.21763e+07	790133	3.76798e+07	2.21055e+07	0	3.90499e+06	4567.24	0	1.18703e+07	461292	0	91344.9
NOA_797	8.78659e+08	797	17	1		2.23963e+07	2.25921e+07	4.3454e+07	2.40286e+07	6.7907e+06	4.0483e+06	2.04635e+08	0	2.82075e+08	4.41722e+07	0	2.38654e+07	0	0	1.92033e+08	7.5416e+06	0	1.02607e+06
NOA_801	7.96731e+07	801	17	1		7.3866e+06	2.90955e+06	5.65466e+06	3.22252e+06	726725	5304.56	1.87622e+07	339492	3.02042e+07	2.78224e+06	5.04994e+06	1.03174e+06	5304.56	53045.6	541065	599415	0	399105
NOA_757	3.92992e+07	757	21	1		1.37683e+07	776345	0	4.57537e+06	452305	3375.41	4.7087e+06	0	3375.41	7.4546e+06	7.5238e+06	1687.71	0	0	1687.71	1687.71	5400.66	22502.8
NOA_750	2.53868e+07	750	21	1		6.78394e+06	3.10762e+06	7369.85	510976	635035	1228.31	877012	127744	2456.62	2.70842e+06	41762.5	2456.62	7.83906e+06	1228.31	1.13496e+06	1.53416e+06	0	71358.8
NOA_759	3.28703e+07	759	21	1		4.86076e+06	2.41368e+06	2.22801e+06	9350.18	1.65899e+06	0	4.21827e+06	573033	10685.9	2.6087e+06	1335.74	1335.74	7.32653e+06	1335.74	1.79657e+06	3.64657e+06	0	1.51511e+06
NOA_748	2.27518e+07	748	21	1		8.16349e+06	1.76182e+06	874.785	0	29742.7	0	317547	1749.57	12247	1.36554e+06	0	19245.3	222195	1.00408e+07	649090	145214	1399.66	20828.2
NOA_745	1.10911e+07	745	21	1		1.40511e+06	42703	0	2.56036e+06	24985.8	162180	788642	0	7268.59	720499	0	454.287	153549	112209	5.10573e+06	0	0	7355.12
NOA_752	4.55701e+07	752	21	1		3856.52	568836	6.64864e+06	0	2.31391e+06	0	1.01041e+07	1928.26	61704.3	2.13882e+07	0	1928.26	1928.26	9641.29	17354.3	4.25181e+06	1542.61	194662
NOA_755	1.28716e+08	755	21	1		9.67786e+06	1.64294e+07	4.33365e+06	7.12355e+06	1.84754e+06	0	6.19359e+06	1.57041e+07	235592	3.61757e+07	8.05972e+06	18599.4	0	0	1.7719e+07	43398.5	0	5.15468e+06
NOA_753	7.43612e+07	753	21	1		1.85773e+07	5.89696e+06	1.36017e+06	2.80752e+06	430138	0	7.292e+06	223788	2.84821e+06	3.78405e+06	284821	5812.68	1.64499e+06	0	2.36431e+07	4.36241e+06	6975.21	1.19298e+06
NOA_749	5.48775e+07	749	21	1		6.66665e+06	1.04547e+07	34982.4	2.37381e+06	3.06596e+06	422288	4.06796e+06	444777	2.56871e+06	9.96499e+06	0	0	657170	0	1.24912e+07	1.58171e+06	3997.99	78532
NOA_751	1.35115e+08	751	21	1		6.5653e+06	2.16979e+06	4.09912e+06	6.66596e+06	1.54346e+06	5592.25	2.946e+07	0	1.75485e+07	4.81772e+07	1.0368e+07	22369	0	22369	0	8.17028e+06	4473.8	292927
NOA_754	2.30815e+08	754	21	1		2.28261e+07	1.27052e+07	1.29803e+07	1.10937e+07	5.01132e+06	874525	6.77216e+07	0	4.11125e+07	2.90264e+07	0	39304.5	1.52993e+07	39304.5	6.55402e+06	3.74375e+06	0	1.78742e+06
NOA_746	4.08345e+07	746	21	1	21	2.38796e+06	3.00074e+06	832310	22110.7	157934	0	6.83537e+06	0	9.33703e+06	1.19698e+07	1.27294e+06	1579.34	0	1579.34	4.83909e+06	1579.34	0	174479
NOA_744	3.0595e+08	744	21	1		2.28311e+07	1.70061e+07	9.9963e+06	530668	2.49291e+06	7.10848e+06	6.56301e+07	1.33778e+07	8.33519e+07	3.76527e+07	0	2.34605e+07	61705.6	0	1.02308e+07	3.88745e+06	9872.89	8.32144e+06
NOA_758	8.32685e+07	758	21	1		1.21864e+07	1.44045e+07	8.38556e+06	0	721562	2969.39	7.69963e+06	2.24189e+06	2.60534e+07	2969.39	2969.39	0	2969.39	0	0	1.15212e+07	0	42419.9
NOA_747	2.12379e+08	747	21	1		6.77202e+06	2.11195e+06	1.99794e+07	5.1804e+06	1.65283e+06	30608	6.04049e+07	7652	7.82953e+07	1.28936e+07	8.02695e+06	581552	15304	3.21384e+06	2.8695e+06	5.86908e+06	0	4.4746e+06
NOA_756	8.03934e+08	756	21	1		1.80761e+07	5.31705e+07	6.37797e+06	2.02851e+07	3.96679e+07	93336.2	4.31524e+07	3.27299e+07	3.04774e+08	2.00051e+08	0	5.50684e+06	31112.1	5.13349e+06	4.89082e+07	2.30229e+06	0	2.36748e+07
NOA_760	4.31518e+08	760	21	1		4.07042e+07	4.59046e+07	179842	1.90033e+07	2.9524e+06	0	1.06406e+06	0	1.90303e+08	254776	14986.8	0	0	0	1.30835e+07	1.0191e+07	0	1.07862e+08
						0	23	18	27	5	120	4	91	46	7	115	69	121	81	36	73	84	0

## Sheet: S2A.TwoWayMANOVA_Summary
Title: Antibiotic treatment of honey bee colonies alters early gut microbiome assembly and induces persistent dysbiosis in newly emerged workers
Authors: Nathan O. Allen1, Duan C. Copeland2, Brendon M. Mott2, Robert Erickson2, and Kirk E. Anderson1,2
Corresponding author: Nathan O. Allen, Kirk E. Anderson
S2A. Two way longitudinal MANOVA results examining the effect antibiotic Tylosin over time.
Bees were sampled at 1, 2, 3, 4, 7, 9, 14, 17, 21 days post eclosion (listed Ages on the interaction plots).
MANOVA Test Criteria and F Approximations for the Hypothesis of No Overall Age Effect							MANOVA Test Criteria and Exact F Statistics for the Hypothesis of No Overall Tylo Effect							MANOVA Test Criteria and F Approximations for the Hypothesis of No Overall Age*Tylo Effect
H = Type III SSCP Matrix for Age							H = Type III SSCP Matrix for Tylo							H = Type III SSCP Matrix for Age*Tylo
E = Error SSCP Matrix							E = Error SSCP Matrix							E = Error SSCP Matrix
S=7 M=5 N=115.5							S=1 M=8 N=115.5							S=7 M=5 N=115.5
Statistic	Value	F Value	Num DF	Den DF	Pr > F		Statistic	Value	F Value	Num DF	Den DF	Pr > F		Statistic	Value	F Value	Num DF	Den DF	Pr > F
Wilks' Lambda	0.0855286	5.55	126	1540.4	<.0001		Wilks' Lambda	0.561456	10.11	18	233	<.0001		Wilks' Lambda	0.361971	2.05	126	1540.4	<.0001
Pillai's Trace	1.54931	3.77	126	1673	<.0001		Pillai's Trace	0.438544	10.11	18	233	<.0001		Pillai's Trace	0.919616	2.01	126	1673	<.0001
Hotelling-Lawley Trace	4.92285	9.04	126	1112.6	<.0001		Hotelling-Lawley Trace	0.781083	10.11	18	233	<.0001		Hotelling-Lawley Trace	1.12889	2.07	126	1112.6	<.0001
Roy's Greatest Root	3.89991	51.78	18	239	<.0001		Roy's Greatest Root	0.781083	10.11	18	233	<.0001		Roy's Greatest Root	0.322267	4.28	18	239	<.0001
Two-way MANOVA	DV Model		IV: Age		IV: Tylosin		IV: Age*Tylosin
	F Value	Pr > F	F Value	Pr > F	F Value	Pr > F	F Value	Pr > F
Overall Effect:			3.77	<.0001	10.11	<.0001	2.01	<.0001
Lactobacillus_apis	14.21	0.000138462	26.04	0.00018	5.36	0.04815	2.73	0.0432
Snodgrassella_alvi	1.37	0.19776	1.76	0.123557	0	0.996	1.24	0.45
Bombilactobacillus_mellis	9.54	0.000138462	16.99	0.00018	0.01	0.963953	2.55	0.05328
Lactobacillus_helsingborgensis	3.26	0.000138462	1.89	0.0983077	20.31	0.00036	2.46	0.0555
Lactobacillus_melliventris	5.24	0.000138462	9.73	0.00018	3.26	0.13014	1.15	0.45
Lactobacillus_kimbladii	5.14	0.000138462	8.97	0.00018	4.82	0.0582	1	0.550671
Bifidobacterium_asteroides	14.67	0.000138462	16.52	0.00018	68.04	0.00036	5.26	0.0009
Frischella_perrara	0.82	0.697765	0.91	0.558113	1.02	0.403586	0.64	0.8136
Gilliamella_apicola	0.68	0.8036	0.56	0.830753	2.61	0.175418	0.51	0.8547
Commensalibacter_s_bxid0093	3.84	0.000138462	1.27	0.31968	35.67	0.00036	2.06	0.11025
Gilliamella_apis	0.04	0.46665	0.44	0.8751	0.44	0.61116	1.72	0.18684
Gilliamella_s_bxid9399	7	0.000138462	37.02	0.00018	8.11	0.0123429	1.97	0.1188
Lactobacillus_unclassified	11.91	0.000138462	21.61	0.00018	2.12	0.202985	3.68	0.0048
Lactobacillus_kullabergensis	2.05	0.0168429	2.2	0.0574364	0.26	0.683887	2.19	0.0912857
Gilliamella_unclassified	3.29	0.000138462	5.75	0.00018	2.35	0.1893	1.04	0.550671
Bombilactobacillus_mellifer	9.02	0.000138462	1.98	0.0879	73.8	0.00036	6.64	0.0009
Apilactobacillus_kunkeei	26.78	0.000138462	54.56	0.00018	15.78	0.00036	0.69	0.8136
Others	3.35	0.000138462	5.47	0.00018	11.18	0.003	0.47	0.8547

## Sheet: S2B.ManovaInteractionPlots
Title: Antibiotic treatment of honey bee colonies alters early gut microbiome assembly and induces persistent dysbiosis in newly emerged workers																						Two-way MANOVA	DV Model		IV: Age		IV: Tylosin		IV: Age*Tylosin
Authors: Nathan O. Allen1, Duan C. Copeland2, Brendon M. Mott2, Robert Erickson2, and Kirk E. Anderson1,2																							F Value	Pr > F	F Value	Pr > F	F Value	Pr > F	F Value	Pr > F
Corresponding author: Nathan O. Allen, Kirk E. Anderson																						Overall Effect:			3.77	<.0001	10.11	<.0001	2.01	<.0001
																						Lactobacillus_apis	14.21	0.000138462	26.04	0.00018	5.36	0.04815	2.73	0.0432
S2B: Interaction plots for Two way longitudinal MANOVA																						Snodgrassella_alvi	1.37	0.19776	1.76	0.123557	0	0.996	1.24	0.45
Bees were sampled at 1, 2, 3, 4, 7, 9, 14, 17, 21 days post eclosion (listed Ages on the interaction plots).																						Bombilactobacillus_mellis	9.54	0.000138462	16.99	0.00018	0.01	0.963953	2.55	0.05328
																						Lactobacillus_helsingborgensis	3.26	0.000138462	1.89	0.0983077	20.31	0.00036	2.46	0.0555
S2B.1: MANOVA summary statistics																						Lactobacillus_melliventris	5.24	0.000138462	9.73	0.00018	3.26	0.13014	1.15	0.45
MANOVA Test Criteria and F Approximations for the Hypothesis of No Overall Age Effect							MANOVA Test Criteria and Exact F Statistics for the Hypothesis of No Overall Tylo Effect							MANOVA Test Criteria and F Approximations for the Hypothesis of No Overall Age*Tylo Effect								Lactobacillus_kimbladii	5.14	0.000138462	8.97	0.00018	4.82	0.0582	1	0.550671
H = Type III SSCP Matrix for Age							H = Type III SSCP Matrix for Tylo							H = Type III SSCP Matrix for Age*Tylo								Bifidobacterium_asteroides	14.67	0.000138462	16.52	0.00018	68.04	0.00036	5.26	0.0009
E = Error SSCP Matrix							E = Error SSCP Matrix							E = Error SSCP Matrix								Frischella_perrara	0.82	0.697765	0.91	0.558113	1.02	0.403586	0.64	0.8136
																						Gilliamella_apicola	0.68	0.8036	0.56	0.830753	2.61	0.175418	0.51	0.8547
S=7 M=5 N=115.5							S=1 M=8 N=115.5							S=7 M=5 N=115.5								Commensalibacter_s_bxid0093	3.84	0.000138462	1.27	0.31968	35.67	0.00036	2.06	0.11025
Statistic	Value	F Value	Num DF	Den DF	Pr > F		Statistic	Value	F Value	Num DF	Den DF	Pr > F		Statistic	Value	F Value	Num DF	Den DF	Pr > F			Gilliamella_apis	0.04	0.46665	0.44	0.8751	0.44	0.61116	1.72	0.18684
Wilks' Lambda	0.0855286	5.55	126	1540.4	<.0001		Wilks' Lambda	0.561456	10.11	18	233	<.0001		Wilks' Lambda	0.361971	2.05	126	1540.4	<.0001			Gilliamella_s_bxid9399	7	0.000138462	37.02	0.00018	8.11	0.0123429	1.97	0.1188
Pillai's Trace	1.54931	3.77	126	1673	<.0001		Pillai's Trace	0.438544	10.11	18	233	<.0001		Pillai's Trace	0.919616	2.01	126	1673	<.0001			Lactobacillus_unclassified	11.91	0.000138462	21.61	0.00018	2.12	0.202985	3.68	0.0048
Hotelling-Lawley Trace	4.92285	9.04	126	1112.6	<.0001		Hotelling-Lawley Trace	0.781083	10.11	18	233	<.0001		Hotelling-Lawley Trace	1.12889	2.07	126	1112.6	<.0001			Lactobacillus_kullabergensis	2.05	0.0168429	2.2	0.0574364	0.26	0.683887	2.19	0.0912857
Roy's Greatest Root	3.89991	51.78	18	239	<.0001		Roy's Greatest Root	0.781083	10.11	18	233	<.0001		Roy's Greatest Root	0.322267	4.28	18	239	<.0001			Gilliamella_unclassified	3.29	0.000138462	5.75	0.00018	2.35	0.1893	1.04	0.550671
																						Bombilactobacillus_mellifer	9.02	0.000138462	1.98	0.0879	73.8	0.00036	6.64	0.0009
																						Apilactobacillus_kunkeei	26.78	0.000138462	54.56	0.00018	15.78	0.00036	0.69	0.8136
S2B.2: Interaction plots from two way MANOVA for all species																						Others	3.35	0.000138462	5.47	0.00018	11.18	0.003	0.47	0.8547
										asdf

## Sheet: S2C.MANOVA_Matrices
Title: Antibiotic treatment of honey bee colonies alters early gut microbiome assembly and induces persistent dysbiosis in newly emerged workers
Authors: Nathan O. Allen1, Duan C. Copeland2, Brendon M. Mott2, Robert Erickson2, and Kirk E. Anderson1,2
Corresponding author: Nathan O. Allen, Kirk E. Anderson
S2C: Two way longitudinal MANOVA results examining the effect antibiotic Tylosin over time.
Bees were sampled at 1, 2, 3, 4, 7, 9, 14, 17, 21 days post eclosion (listed Ages on the interaction plots).
Two-way MANOVA	DV Model		IV: Age		IV: Tylosin		IV: Age*Tylosin
	F Value	Pr > F	F Value	Pr > F	F Value	Pr > F	F Value	Pr > F
Overall Effect:			3.77	<.0001	10.11	<.0001	2.01	<.0001
Lactobacillus_apis	14.21	0.000138462	26.04	0.00018	5.36	0.04815	2.73	0.0432
Snodgrassella_alvi	1.37	0.19776	1.76	0.123557	0	0.996	1.24	0.45
Bombilactobacillus_mellis	9.54	0.000138462	16.99	0.00018	0.01	0.963953	2.55	0.05328
Lactobacillus_helsingborgensis	3.26	0.000138462	1.89	0.0983077	20.31	0.00036	2.46	0.0555
Lactobacillus_melliventris	5.24	0.000138462	9.73	0.00018	3.26	0.13014	1.15	0.45
Lactobacillus_kimbladii	5.14	0.000138462	8.97	0.00018	4.82	0.0582	1	0.550671
Bifidobacterium_asteroides	14.67	0.000138462	16.52	0.00018	68.04	0.00036	5.26	0.0009
Frischella_perrara	0.82	0.697765	0.91	0.558113	1.02	0.403586	0.64	0.8136
Gilliamella_apicola	0.68	0.8036	0.56	0.830753	2.61	0.175418	0.51	0.8547
Commensalibacter_s_bxid0093	3.84	0.000138462	1.27	0.31968	35.67	0.00036	2.06	0.11025
Gilliamella_apis	0.04	0.46665	0.44	0.8751	0.44	0.61116	1.72	0.18684
Gilliamella_s_bxid9399	7	0.000138462	37.02	0.00018	8.11	0.0123429	1.97	0.1188
Lactobacillus_unclassified	11.91	0.000138462	21.61	0.00018	2.12	0.202985	3.68	0.0048
Lactobacillus_kullabergensis	2.05	0.0168429	2.2	0.0574364	0.26	0.683887	2.19	0.0912857
Gilliamella_unclassified	3.29	0.000138462	5.75	0.00018	2.35	0.1893	1.04	0.550671
Bombilactobacillus_mellifer	9.02	0.000138462	1.98	0.0879	73.8	0.00036	6.64	0.0009
Apilactobacillus_kunkeei	26.78	0.000138462	54.56	0.00018	15.78	0.00036	0.69	0.8136
Others	3.35	0.000138462	5.47	0.00018	11.18	0.003	0.47	0.8547
		S2C.1: E = Error SSCP Matrix																				S2C.8: Partial Correlation Coefficients from the Error SSCP Matrix / Prob > |r|
			L_apis	S_alvi	B_mellis	L_helsingborgensis	L_melliventris	L_kimbladii	B_asteroides	F_perrara	G_apicola	Alpha2_1	G_apis	G_bxid9399	L_unclassified	L_kullabergensis	G_unclassified	B_mellifer	A_kunkeei	Others		DF = 250	L_apis	S_alvi	B_mellis	L_helsingborgensis	L_melliventris	L_kimbladii	B_asteroides	F_perrara	G_apicola	Alpha2_1	G_apis	G_bxid9399	L_unclassified	L_kullabergensis	G_unclassified	B_mellifer	A_kunkeei	Others
		L_apis	939.862	225.453	106.322	-117.468	-125.049	2.488	-292.762	-215.275	-172.827	-215.533	-333.546	60.9755	304.521	-112.916	-283.188	-548.256	460.102	317.222		Lactobacillus_apis		0.159657	0.115694	-0.062611	-0.084847	0.001567	-0.162952	-0.090442	-0.052531	-0.087493	-0.116075	0.027517	0.333584	-0.046522	-0.138851	-0.263037	0.240986	0.3213
		S_alvi	225.453	2121.65	302.059	-146.938	-35.6651	90.3538	-364.887	31.498	-625.874	-285.425	-231.876	-467.713	302.457	-549.373	-532.803	-82.0185	158.571	90.0549				0.0113	0.0673	0.3232	0.1803	0.9803	0.0097	0.1531	0.4073	0.167	0.0664	0.6644	0.0001	0.4631	0.0278	0.0001	0.0001	0.0001
		B_mellis	106.322	302.059	898.583	56.4705	197.348	334.244	93.0244	-410.866	-312.76	-365.104	-283.91	-427.126	234.134	-303.497	3.16986	-58.8032	-51.3333	-11.7512		Snodgrassella_alvi	0.159657		0.218764	-0.052127	-0.016106	0.037884	-0.135175	0.008808	-0.126614	-0.077117	-0.053707	-0.140482	0.220519	-0.150648	-0.173875	-0.02619	0.055278	0.060709
		L_helsingborgensis	-117.468	-146.938	56.4705	3745.18	-190.094	-363.216	346.826	-384.14	-50.4411	-49.0434	-549.945	-762.845	132.237	-629.297	-320.128	-103.316	-556.442	-56.1865			0.0113		0.0005	0.4109	0.7996	0.5502	0.0323	0.8896	0.0451	0.2234	0.3969	0.026	0.0004	0.0169	0.0057	0.6797	0.3832	0.3381
		L_melliventris	-125.049	-35.6651	197.348	-190.094	2311.14	-78.5402	227.002	-700.547	-31.5337	-283.019	-210.418	-356.454	9.49687	-211.332	-256.741	-23.7436	-225.881	-16.7306		Bombilactobacillus_mellis	0.115694	0.218764		0.030783	0.136944	0.215341	0.052954	-0.176534	-0.097222	-0.151576	-0.101045	-0.197131	0.262304	-0.127881	0.00159	-0.028853	-0.027497	-0.012173
		L_kimbladii	2.488	90.3538	334.244	-363.216	-78.5402	2681.12	443.247	-258.689	-333.592	-288.696	-571.522	-667.101	65.361	-200.608	120.616	-204.075	-450.896	-320.616			0.0673	0.0005		0.6274	0.0301	0.0006	0.4035	0.005	0.1245	0.0162	0.1103	0.0017	0.0001	0.0429	0.98	0.6492	0.6646	0.8478
		B_asteroides	-292.762	-364.887	93.0244	346.826	227.002	443.247	3434.36	-455.325	-21.2551	-897.689	-1372.82	-486.316	14.276	-734.242	317.983	531.841	-443.484	-340.088		Lactobacillus_helsingborgensis	-0.062611	-0.052127	0.030783		-0.064613	-0.114623	0.096706	-0.080846	-0.00768	-0.009973	-0.095873	-0.172456	0.072567	-0.129883	-0.078631	-0.024831	-0.146	-0.028509
		F_perrara	-215.275	31.498	-410.866	-384.14	-700.547	-258.689	-455.325	6028.16	-1937.41	-898.071	1139.29	395.731	-408.616	-194.208	-1020.7	-204.72	-321.469	-184.177			0.3232	0.4109	0.6274		0.3079	0.0699	0.1265	0.2018	0.9036	0.8751	0.1298	0.0062	0.252	0.0398	0.2144	0.6954	0.0207	0.6531
		G_apicola	-172.827	-625.874	-312.76	-50.4411	-31.5337	-333.592	-21.2551	-1937.41	11516.9	-1168.19	-4270.58	-577.586	-577.827	-1235.67	73.8217	-253.983	-68.484	47.7771		Lactobacillus_melliventris	-0.084847	-0.016106	0.136944	-0.064613		-0.031552	0.080574	-0.187686	-0.006112	-0.073265	-0.046696	-0.102581	0.006634	-0.055524	-0.080277	-0.007264	-0.075446	-0.010806
		Alpha2_1	-215.533	-285.425	-365.104	-49.0434	-283.019	-288.696	-897.689	-898.071	-1168.19	6456.73	487.865	-327.402	-87.0531	-441.694	-353.233	-573.507	-455.465	-255.294			0.1803	0.7996	0.0301	0.3079		0.6188	0.2033	0.0028	0.9232	0.2475	0.4614	0.1049	0.9167	0.3811	0.205	0.9088	0.2336	0.8647
		G_apis	-333.546	-231.876	-283.91	-549.945	-210.418	-571.522	-1372.82	1139.29	-4270.58	487.865	8785.65	115.17	-301.989	-256.595	-500.557	-169.929	-1005.82	-469.398		Lactobacillus_kimbladii	0.001567	0.037884	0.215341	-0.114623	-0.031552		0.146071	-0.064347	-0.060033	-0.069387	-0.117757	-0.178242	0.042392	-0.048935	0.035015	-0.057969	-0.139826	-0.192268
		G_bxid9399	60.9755	-467.713	-427.126	-762.845	-356.454	-667.101	-486.316	395.731	-577.586	-327.402	115.17	5224.52	-243.599	-174.98	-414.258	-1156.42	-68.1082	333.461			0.9803	0.5502	0.0006	0.0699	0.6188		0.0206	0.3099	0.3435	0.2735	0.0625	0.0046	0.5038	0.4402	0.5809	0.3604	0.0268	0.0022
		L_unclassified	304.521	302.457	234.134	132.237	9.49687	65.361	14.276	-408.616	-577.827	-87.0531	-301.989	-243.599	886.666	-131.603	-191.414	-258.642	103.765	147.717		Bifidobacterium_asteroides	-0.162952	-0.135175	0.052954	0.096706	0.080574	0.146071		-0.100071	-0.00338	-0.190632	-0.249922	-0.114808	0.008181	-0.158252	0.081562	0.133482	-0.121513	-0.180197
		L_kullabergensis	-112.916	-549.373	-303.497	-629.297	-211.332	-200.608	-734.242	-194.208	-1235.67	-441.694	-256.595	-174.98	-131.603	6268.11	-294.713	-281.271	-266.663	-249.94			0.0097	0.0323	0.4035	0.1265	0.2033	0.0206		0.1138	0.9575	0.0024	0.0001	0.0694	0.8974	0.0121	0.1978	0.0345	0.0545	0.0042
		G_unclassified	-283.188	-532.803	3.16986	-320.128	-256.741	120.616	317.983	-1020.7	73.8217	-353.233	-500.557	-414.258	-191.414	-294.713	4425.74	-131.585	-482.598	-158.708		Frischella_perrara	-0.090442	0.008808	-0.176534	-0.080846	-0.187686	-0.064347	-0.100071		-0.232521	-0.14395	0.15655	0.070516	-0.176743	-0.031594	-0.197612	-0.038782	-0.066484	-0.073659
		B_mellifer	-548.256	-82.0185	-58.8032	-103.316	-23.7436	-204.075	531.841	-204.72	-253.983	-573.507	-169.929	-1156.42	-258.642	-281.271	-131.585	4622.43	-699.061	-404.577			0.1531	0.8896	0.005	0.2018	0.0028	0.3099	0.1138		0.0002	0.0225	0.013	0.2657	0.005	0.6184	0.0017	0.5408	0.2941	0.2449
		A_kunkeei	460.102	158.571	-51.3333	-556.442	-225.881	-450.896	-443.484	-321.469	-68.484	-455.465	-1005.82	-68.1082	103.765	-266.663	-482.598	-699.061	3878.48	494.202		Gilliamella_apicola	-0.052531	-0.126614	-0.097222	-0.00768	-0.006112	-0.060033	-0.00338	-0.232521		-0.135468	-0.424553	-0.07446	-0.180821	-0.145434	0.01034	-0.03481	-0.010247	0.013824
		Others	317.222	90.0549	-11.7512	-56.1865	-16.7306	-320.616	-340.088	-184.177	47.7771	-255.294	-469.398	333.461	147.717	-249.94	-158.708	-404.577	494.202	1037.15			0.4073	0.0451	0.1245	0.9036	0.9232	0.3435	0.9575	0.0002		0.0319	0.0001	0.2398	0.0041	0.0212	0.8705	0.5831	0.8717	0.8275
																						Alpha 2.1	-0.087493	-0.077117	-0.151576	-0.009973	-0.073265	-0.069387	-0.190632	-0.14395	-0.135468		0.064775	-0.05637	-0.036383	-0.06943	-0.066079	-0.104978	-0.091016	-0.098654
																							0.167	0.2234	0.0162	0.8751	0.2475	0.2735	0.0024	0.0225	0.0319		0.3067	0.3738	0.5662	0.2732	0.297	0.097	0.1505	0.119
		S2C.2: H = Type III SSCP Matrix for Age																				Gilliamella_apis	-0.116075	-0.053707	-0.101045	-0.095873	-0.046696	-0.117757	-0.249922	0.15655	-0.424553	0.064775		0.016999	-0.108199	-0.034577	-0.080274	-0.026665	-0.172306	-0.155501
																							0.0664	0.3969	0.1103	0.1298	0.4614	0.0625	0.0001	0.013	0.0001	0.3067		0.7887	0.0871	0.5856	0.205	0.6742	0.0062	0.0137
			L_apis	S_alvi	B_mellis	L_helsingborgensis	L_melliventris	L_kimbladii	B_asteroides	F_perrara	G_apicola	Alpha2_1	G_apis	G_bxid9399	L_unclassified	L_kullabergensis	G_unclassified	B_mellifer	A_kunkeei	Others		Gilliamella_s_bxid9399	0.027517	-0.140482	-0.197131	-0.172456	-0.102581	-0.178242	-0.114808	0.070516	-0.07446	-0.05637	0.016999		-0.113181	-0.030577	-0.08615	-0.23532	-0.01513	0.143252
		L_apis	685.386	176.602	-486.07	-246.352	-585.351	-631.175	-847.398	-111.645	132.799	-130.092	33.0782	1512.06	-321.194	-368.43	-420.339	-305.879	1593.1	320.993			0.6644	0.026	0.0017	0.0062	0.1049	0.0046	0.0694	0.2657	0.2398	0.3738	0.7887		0.0735	0.6297	0.1736	0.0002	0.8115	0.0232
		S_alvi	176.602	104.482	-116.826	-33.7911	-172.27	-121.024	-41.2727	-46.5246	55.4478	21.0108	3.68044	91.4043	25.02	-63.4227	-1.40327	-29.403	69.6744	78.6836		Lactobacillus_unclassified	0.333584	0.220519	0.262304	0.072567	0.006634	0.042392	0.008181	-0.176743	-0.180821	-0.036383	-0.108199	-0.113181		-0.055823	-0.096627	-0.127757	0.055955	0.154039
		B_mellis	-486.07	-116.826	427.557	250.784	463.375	496.972	631.887	12.8615	-119.652	106.508	-112.585	-1310.2	353.072	321.647	379.636	223.251	-1295.23	-227.12			0.0001	0.0004	0.0001	0.252	0.9167	0.5038	0.8974	0.005	0.0041	0.5662	0.0871	0.0735		0.3785	0.1268	0.0432	0.3774	0.0146
		L_helsingborgensis	-246.352	-33.7911	250.784	198.624	261.574	280.177	400.251	-15.5658	-93.5453	80.9738	-102.488	-861.993	260.121	186.117	297.953	134.018	-873.529	-123.404		Lactobacillus_kullabergensis	-0.046522	-0.150648	-0.127881	-0.129883	-0.055524	-0.048935	-0.158252	-0.031594	-0.145434	-0.06943	-0.034577	-0.030577	-0.055823		-0.055955	-0.052254	-0.054083	-0.098027
		L_melliventris	-585.351	-172.27	463.375	261.574	629.86	498.965	651.007	130.544	-90.8497	5.03126	-80.9988	-1269.4	282.171	273.211	375.487	167.073	-1269.21	-270.315			0.4631	0.0169	0.0429	0.0398	0.3811	0.4402	0.0121	0.6184	0.0212	0.2732	0.5856	0.6297	0.3785		0.3774	0.4098	0.3936	0.1214
		L_kimbladii	-631.175	-121.024	496.972	280.177	498.965	673.486	920.14	31.4126	-177.265	195.325	-81.104	-1740.94	445.819	426.687	531.81	356.727	-1812.02	-294.112		Gilliamella_unclassified	-0.138851	-0.173875	0.00159	-0.078631	-0.080277	0.035015	0.081562	-0.197612	0.01034	-0.066079	-0.080274	-0.08615	-0.096627	-0.055955		-0.029092	-0.116483	-0.074077
		B_asteroides	-847.398	-41.2727	631.887	400.251	651.007	920.14	1588.48	80.2691	-119.795	327.038	-67.6051	-2771.91	720.059	542.005	873.085	539.99	-3022.44	-403.827			0.0278	0.0057	0.98	0.2144	0.205	0.5809	0.1978	0.0017	0.8705	0.297	0.205	0.1736	0.1268	0.3774		0.6464	0.0654	0.2423
		F_perrara	-111.645	-46.5246	12.8615	-15.5658	130.544	31.4126	80.2691	154.263	1.01778	-109.486	68.3273	9.32805	-82.2655	-55.2266	59.3686	-31.7957	-56.397	-38.426		Bombilactobacillus_mellifer	-0.263037	-0.02619	-0.028853	-0.024831	-0.007264	-0.057969	0.133482	-0.038782	-0.03481	-0.104978	-0.026665	-0.23532	-0.127757	-0.052254	-0.029092		-0.165101	-0.184776
		G_apicola	132.799	55.4478	-119.652	-93.5453	-90.8497	-177.265	-119.795	1.01778	181.978	-32.4414	40.5446	327.869	-91.3696	-130.93	-186.404	-84.0221	325.137	61.5439			0.0001	0.6797	0.6492	0.6954	0.9088	0.3604	0.0345	0.5408	0.5831	0.097	0.6742	0.0002	0.0432	0.4098	0.6464		0.0088	0.0033
		Alpha2_1	-130.092	21.0108	106.508	80.9738	5.03126	195.325	327.038	-109.486	-32.4414	229.353	-27.8487	-593.033	187.445	182.683	97.5032	199.774	-654.009	-85.7792		Apilactobacillus_kunkeei	0.240986	0.055278	-0.027497	-0.146	-0.075446	-0.139826	-0.121513	-0.066484	-0.010247	-0.091016	-0.172306	-0.01513	0.055955	-0.054083	-0.116483	-0.165101		0.246407
		G_apis	33.0782	3.68044	-112.585	-102.488	-80.9988	-81.104	-67.6051	68.3273	40.5446	-27.8487	108.705	286.119	-127.119	-58.7738	-112.792	-30.4581	247.044	14.3782			0.0001	0.3832	0.6646	0.0207	0.2336	0.0268	0.0545	0.2941	0.8717	0.1505	0.0062	0.8115	0.3774	0.3936	0.0654	0.0088		0.0001
		G_bxid9399	1512.06	91.4043	-1310.2	-861.993	-1269.4	-1740.94	-2771.91	9.32805	327.869	-593.033	286.119	5416.1	-1579.25	-1206.74	-1651.33	-930.122	5539.26	732.881		Others	0.3213	0.060709	-0.012173	-0.028509	-0.010806	-0.192268	-0.180197	-0.073659	0.013824	-0.098654	-0.155501	0.143252	0.154039	-0.098027	-0.074077	-0.184776	0.246407
		L_unclassified	-321.194	25.02	353.072	260.121	282.171	445.819	720.059	-82.2655	-91.3696	187.445	-127.119	-1579.25	536.41	374.424	470.059	236.361	-1526.16	-163.622			0.0001	0.3381	0.8478	0.6531	0.8647	0.0022	0.0042	0.2449	0.8275	0.119	0.0137	0.0232	0.0146	0.1214	0.2423	0.0033	0.0001
		L_kullabergensis	-368.43	-63.4227	321.647	186.117	273.211	426.687	542.005	-55.2266	-130.93	182.683	-58.7738	-1206.74	374.424	385.639	279.707	228.301	-1125.18	-191.749
		G_unclassified	-420.339	-1.40327	379.636	297.953	375.487	531.81	873.085	59.3686	-186.404	97.5032	-112.792	-1651.33	470.059	279.707	712.534	264.489	-1787.54	-181.874
		B_mellifer	-305.879	-29.403	223.251	134.018	167.073	356.727	539.99	-31.7957	-84.0221	199.774	-30.4581	-930.122	236.361	228.301	264.489	255.955	-1042.57	-151.765
		A_kunkeei	1593.1	69.6744	-1295.23	-873.529	-1269.21	-1812.02	-3022.44	-56.397	325.137	-654.009	247.044	5539.26	-1526.16	-1125.18	-1787.54	-1042.57	5925.4	764.796
		Others	320.993	78.6836	-227.12	-123.404	-270.315	-294.112	-403.827	-38.426	61.5439	-85.7792	14.3782	732.881	-163.622	-191.749	-181.874	-151.765	764.796	158.753															1`
	S2C.3: Characteristic Roots and Vectors of: E Inverse * H, where
	H = Type III SSCP Matrix for Age
	E = Error SSCP Matrix
	Characteristic Root	Percent	Characteristic Vector V'EV=1
			L_apis	S_alvi	B_mellis	L_helsingborgensis	L_melliventris	L_kimbladii	B_asteroides	F_perrara	G_apicola	Alpha2_1	G_apis	G_bxid9399	L_unclassified	L_kullabergensis	G_unclassified	B_mellifer	A_kunkeei	Others
	3.89991	79.22	-0.177066	-0.166401	-0.158372	-0.166279	-0.163223	-0.164098	-0.161096	-0.162601	-0.164061	-0.163735	-0.164791	-0.170966	-0.149772	-0.162957	-0.16353	-0.166363	-0.173525	-0.15994
	0.600901	12.21	0.354561	0.341953	0.318328	0.332934	0.327528	0.331505	0.339883	0.333543	0.335739	0.33585	0.336025	0.332235	0.340544	0.335037	0.336915	0.335897	0.328481	0.339656
	0.165248	3.36	0.989639	1.00062	0.988243	0.991564	0.994888	0.995615	1.00408	0.995868	0.995414	0.995259	0.997007	0.995896	0.974133	0.993063	0.993789	0.993766	0.990858	0.998773
	0.115951	2.36	-0.450633	-0.458164	-0.461132	-0.455746	-0.449393	-0.462929	-0.462036	-0.454837	-0.460656	-0.463573	-0.461156	-0.459962	-0.463883	-0.462836	-0.450509	-0.463094	-0.461767	-0.457203
	0.086879	1.76	3.91416	3.92172	3.9098	3.91507	3.92561	3.91425	3.92254	3.92113	3.92291	3.91691	3.92303	3.9162	3.93211	3.92045	3.91489	3.9136	3.92388	3.91288
	0.0362679	0.74	-1.80916	-1.81778	-1.80813	-1.81692	-1.81472	-1.82806	-1.81769	-1.82102	-1.81659	-1.81615	-1.8213	-1.81789	-1.82527	-1.82189	-1.82519	-1.8193	-1.82418	-1.82585
	0.0177008	0.36	1.82954	1.8287	1.81336	1.83315	1.83071	1.82408	1.82413	1.8255	1.8223	1.82828	1.82434	1.82735	1.8255	1.82838	1.82764	1.82688	1.82546	1.80631
	0	0	-0.00905235	0.0211907	0.00348501	0.00117234	0.00070303	0.00262221	-0.00153518	0.00053033	-0.00028278	0.00026198	0.00014303	0.0013673	-8.073e-05	0.00086111	0.00093073	0.00104765	0.00262645	0.00027397
	0	0	0.0052193	0.00192366	0.00639142	-0.00105957	-0.0016702	-0.00118875	-0.0006052	-0.00103304	-0.00052299	-0.00306933	-0.00171641	0.00108259	-0.0121339	0.00865524	-0.0027637	-0.00610418	-0.00616513	0.00232693
	0	0	0.0121436	0.00166347	-0.00958978	0.00398385	0.00714816	0.0180169	0.0009098	0.00121833	0.00278322	0.00107193	0.00081035	0.00146089	0.00124002	-0.00029391	-0.00130747	-0.00048305	0.00153969	-0.0036133
	0	0	0.00657065	-0.00425254	0.00667724	-0.00073114	-0.00425545	-0.00096372	-0.00176756	0.00994789	-0.00201008	0.00067116	-0.00282849	-0.00129416	0.00048306	-0.00204043	-0.00521803	0.00146727	-0.00220436	-0.00186304
	0	0	0.00818394	2.612e-05	0.0101975	0.00369521	-0.00097819	0.00249271	-0.00227305	-0.00107891	0.00172112	-0.00043598	0.010296	2.219e-05	-0.00357497	-0.00059974	0.0003002	-8.932e-05	-0.00139529	-0.00155623
	0	0	0.00830694	-0.00228493	0.00162801	-0.0139523	0.00452498	-0.0028222	-0.00428618	-0.00097328	-0.00257523	0.00119881	-0.00240558	-3.309e-05	0.00021811	-0.00209103	0.00143547	0.00059034	-0.00371614	-0.0130151
	0	0	0.00160291	-0.00336007	-0.00332183	-0.00237141	-0.00215079	-0.00296515	-0.00121239	-0.00433413	-0.0025967	-0.0113333	-0.00228723	0.001041	0.00344987	-0.00226303	-0.00416072	0.00540082	-0.00386039	-0.0113596
	0	0	-0.015332	-0.00625667	-0.00635855	-0.00646764	-0.00926967	-0.0058063	-0.00356771	-0.00682853	-0.00720623	-0.00621163	-0.00599447	0.00349702	0.0107165	-0.00885399	-0.00653575	-0.0113306	-0.00886327	-0.00872492
	0	0	-0.00457057	0.00141255	0.00065279	0.00088018	-0.00630854	0.00081143	-0.00750575	0.0028086	0.00646953	-0.00034761	-0.00063739	0.00169692	0.00370985	-0.00047685	0.00441033	0.00019096	-0.00166557	-0.011457
	0	0	0.00881859	0.00104535	0.0151506	0.00015991	-0.00653114	-0.00228598	0.00980594	0.00069899	0.00033769	0.00077867	0.00052327	-0.00123685	-0.00519186	0.00080977	0.00371149	-0.00383549	0.00619151	-0.0144556
	0	0	6.61249	6.61046	6.62027	6.60954	6.61076	6.61199	6.60986	6.60814	6.61002	6.6114	6.6092	6.61211	6.60646	6.60933	6.61021	6.61229	6.60886	6.61634
		S2C.4: H = Type III SSCP Matrix for Tylo
			Lactobacillus_apis	Snodgrassella_alvi	Bombilactobacillus_mellis	Lactobacillus_helsingborgensis	Lactobacillus_melliventris	Lactobacillus_kimbladii	Bifidobacterium_asteroides	Frischella_perrara	Gilliamella_apicola	Commensalibacter_s_bxid0093	Gilliamella_apis	Gilliamella_s_bxid9399	Lactobacillus_unclassified	Lactobacillus_kullabergensis	Gilliamella_unclassified	Bombilactobacillus_mellifer	Apilactobacillus_kunkeei	Others
			L_apis	S_alvi	B_mellis	L_helsingborgensis	L_melliventris	L_kimbladii	B_asteroides	F_perrara	G_apicola	Alpha2_1	G_apis	G_bxid9399	L_unclassified	L_kullabergensis	G_unclassified	B_mellifer	A_kunkeei	Others
		L_apis	20.1475	-0.0658976	-0.958428	-78.2866	-24.6298	32.2571	-137.227	22.2398	49.2534	136.236	-17.584	58.4422	-12.3084	-11.5455	28.9812	-165.811	70.2375	30.5635
		S_alvi	-0.0658976	0.000215535	0.00313478	0.256056	0.0805579	-0.105505	0.448835	-0.0727409	-0.161096	-0.445596	0.0575131	-0.19115	0.0402577	0.0377626	-0.0947905	0.542328	-0.22973	-0.0999656
		B_mellis	-0.958428	0.00313478	0.0455929	3.72414	1.17165	-1.53449	6.52795	-1.05796	-2.34301	-6.48085	0.836482	-2.78013	0.585516	0.549227	-1.37865	7.88773	-3.34124	-1.45392
		L_helsingborgensis	-78.2866	0.256056	3.72414	304.196	95.7032	-125.341	533.218	-86.4165	-191.383	-529.37	68.3258	-227.087	47.8263	44.8621	-112.612	644.288	-272.92	-118.76
		L_melliventris	-24.6298	0.0805579	1.17165	95.7032	30.1092	-39.4334	167.756	-27.1875	-60.2109	-166.545	21.496	-71.444	15.0466	14.1141	-35.4287	202.699	-85.8634	-37.363
		L_kimbladii	32.2571	-0.105505	-1.53449	-125.341	-39.4334	51.6452	-219.706	35.6069	78.8571	218.121	-28.1529	93.5688	-19.7063	-18.4849	46.4003	-265.472	112.454	48.9336
		B_asteroides	-137.227	0.448835	6.52795	533.218	167.756	-219.706	934.664	-151.477	-335.47	-927.92	119.767	-398.056	83.8335	78.6376	-197.394	1129.36	-478.394	-208.171
		F_perrara	22.2398	-0.0727409	-1.05796	-86.4165	-27.1875	35.6069	-151.477	24.5493	54.3683	150.384	-19.4101	64.5113	-13.5866	-12.7445	31.9909	-183.03	77.5315	33.7374
		G_apicola	49.2534	-0.161096	-2.34301	-191.383	-60.2109	78.8571	-335.47	54.3683	120.407	333.049	-42.9866	142.87	-30.0895	-28.2246	70.8487	-405.349	171.705	74.7167
		Alpha2_1	136.236	-0.445596	-6.48085	-529.37	-166.545	218.121	-927.92	150.384	333.049	921.225	-118.902	395.184	-83.2286	-78.0702	195.97	-1121.21	474.943	206.669
		G_apis	-17.584	0.0575131	0.836482	68.3258	21.496	-28.1529	119.767	-19.4101	-42.9866	-118.902	15.3467	-51.0063	10.7423	10.0765	-25.2938	144.714	-61.3008	-26.6747
		G_bxid9399	58.4422	-0.19115	-2.78013	-227.087	-71.444	93.5688	-398.056	64.5113	142.87	395.184	-51.0063	169.525	-35.7031	-33.4903	84.0664	-480.972	203.739	88.656
		L_unclassified	-12.3084	0.0402577	0.585516	47.8263	15.0466	-19.7063	83.8335	-13.5866	-30.0895	-83.2286	10.7423	-35.7031	7.51934	7.0533	-17.705	101.296	-42.909	-18.6716
		L_kullabergensis	-11.5455	0.0377626	0.549227	44.8621	14.1141	-18.4849	78.6376	-12.7445	-28.2246	-78.0702	10.0765	-33.4903	7.0533	6.61615	-16.6077	95.018	-40.2495	-17.5144
		G_unclassified	28.9812	-0.0947905	-1.37865	-112.612	-35.4287	46.4003	-197.394	31.9909	70.8487	195.97	-25.2938	84.0664	-17.705	-16.6077	41.6881	-238.511	101.033	43.9641
		B_mellifer	-165.811	0.542328	7.88773	644.288	202.699	-265.472	1129.36	-183.03	-405.349	-1121.21	144.714	-480.972	101.296	95.018	-238.511	1364.6	-578.044	-251.533
		A_kunkeei	70.2375	-0.22973	-3.34124	-272.92	-85.8634	112.454	-478.394	77.5315	171.705	474.943	-61.3008	203.739	-42.909	-40.2495	101.033	-578.044	244.859	106.549
		Others	30.5635	-0.0999656	-1.45392	-118.76	-37.363	48.9336	-208.171	33.7374	74.7167	206.669	-26.6747	88.656	-18.6716	-17.5144	43.9641	-251.533	106.549	46.3643
	S2C.5: Characteristic Roots and Vectors of: E Inverse * H, where
	H = Type III SSCP Matrix for Tylo
	E = Error SSCP Matrix
	Characteristic Root	Percent	Characteristic Vector V'EV=1
			L_apis	S_alvi	B_mellis	L_helsingborgensis	L_melliventris	L_kimbladii	B_asteroides	F_perrara	G_apicola	Alpha2_1	G_apis	G_bxid9399	L_unclassified	L_kullabergensis	G_unclassified	B_mellifer	A_kunkeei	Others
	0.781083	100	1.0767	1.0769	1.07185	1.07886	1.07679	1.07111	1.08397	1.07377	1.07459	1.07083	1.07711	1.07477	1.07995	1.07676	1.07317	1.0822	1.07292	1.07175
	0	0	0.00370883	-0.00111158	0.00436819	0.00133427	0.00369563	0.00064634	0.00114664	0.0132559	-0.00021285	-0.0002094	-0.00021506	-0.00021302	-0.00021764	-0.00021479	-0.00021166	-0.00021998	-0.00021118	-0.0002103
	0	0	0.00367525	-0.00093979	-0.00137144	0.00035519	0.00048758	-0.00224144	-0.00296928	-0.00095199	-0.0007778	-0.00134973	-0.00148735	0.00126287	0.00209524	-0.00171588	-0.00017102	-0.00109115	0.00856957	-0.0326946
	0	0	-0.0027402	-0.00464722	0.0343653	-0.00010363	-4.349e-05	7.576e-05	-0.00020691	1.349e-05	-2.1e-06	8.026e-05	-5.499e-05	-5.3e-06	-0.00011495	-4.897e-05	2.596e-05	-0.00017447	4.334e-05	4.333e-05
	0	0	-0.00523158	0.0219401	9.699e-05	-0.00012426	-5.1e-05	9.423e-05	-0.00025003	1.839e-05	-5.9e-07	9.971e-05	-6.501e-05	-4.49e-06	-0.00013803	-5.768e-05	3.358e-05	-0.00021052	5.475e-05	5.474e-05
	0	0	-0.0106387	-0.0037291	-0.00589614	-0.00220626	-0.00031265	0.00022232	-0.00166696	0.00156042	0.00168173	-9.937e-05	0.00043448	0.00040824	0.0372525	-0.00135116	-0.00119731	-0.00160807	-0.00116209	-0.0011618
	0	0	0.00235897	0.00311545	0.00402339	0.00054885	4.018e-05	-0.00035423	0.00305478	0.00054963	0.00214943	0.00145882	0.00098039	0.00067717	-0.00024549	0.011207	-0.00395457	-0.00438958	-0.00391812	-0.00391715
	0	0	0.00558679	0.00099622	0.00173956	-0.00041818	-0.00054821	0.00121689	0.00278068	-0.00077896	0.00384929	0.00048584	0.0108821	-0.00198565	-0.00216404	-0.00208956	-0.00190967	-0.00268131	-0.00184339	-0.00184293
	0	0	0.00096544	0.00123772	0.00166537	0.00014331	0.00018329	-0.00076733	0.00076203	0.00236852	0.00844645	-0.00163094	-0.00123009	-0.0012561	-0.00106875	-0.00114686	-0.00133569	-0.00052262	-0.0014066	-0.00140626
	0	0	0.00126537	0.00064316	-0.00860908	0.00323668	0.00217032	0.0197699	0.00101626	2.376e-05	0.00011258	-0.00038302	0.00011439	8.19e-05	0.00031457	0.00021751	-1.704e-05	0.00099137	-0.00010447	-0.00010444
	0	0	-0.00203379	0.00135369	0.00182841	0.00163812	5.38e-05	0.00041906	0.0017064	-0.00234876	-0.0008334	-0.00173377	-0.00097993	0.0119696	-0.00317255	-0.00328181	-0.00354604	-0.00240678	-0.00364593	-0.00364503
	0	0	0.00359859	0.00056486	-0.0048819	4.923e-05	0.0210601	-1.819e-05	-0.00121498	0.00011584	-3.602e-05	0.00059655	-3.406e-05	-0.00036258	-0.00021685	-9.489e-05	0.00019986	-0.00106754	0.0003098	0.00030972
	0	0	0.00574237	0.0048873	-0.00102728	0.0027236	0.0027116	-0.00151444	0.00297185	0.00284167	0.00136207	0.00014814	0.00107743	0.00135226	0.00315639	0.00171069	0.0138145	-0.00331978	-0.00478651	-0.00478533
	0	0	0.0342587	0.00099476	-0.00014196	0.00162598	0.0001697	0.00047192	0.00230909	0.0004829	0.00062464	-0.00029475	0.00060932	0.00107086	0.00095214	0.00072075	0.00085766	0.00182648	-0.00012267	-0.00012264
	0	0	0.00194077	-0.0038121	-0.0026199	-0.00370201	-0.004898	-0.0073403	0.00274361	-0.00309396	-0.00469207	0.00564156	-0.00701596	-0.00619069	-0.00640414	-0.00681644	-0.00657028	-0.0048401	-0.00832342	-0.00832136
	0	0	0.0087981	-0.00018211	0.00257777	-0.00256449	0.0023397	0.00199776	-0.00941161	0.00167383	0.00154169	0.00237581	-0.00025999	0.00369476	0.00267672	0.00069504	0.00186903	0.010169	-0.00653113	-0.00652952
	0	0	0.00082093	0.00098663	0.00076459	0.0164639	0.00261587	0.00238412	-0.00736735	0.00132283	0.001323	0.00132297	0.00132316	0.00132298	0.00132322	0.00132307	0.00132279	0.00132276	0.00132322	0.0013229
	0	0	8.11452	8.11927	8.11407	8.11423	8.11931	8.11812	8.11765	8.11632	8.11729	8.11741	8.1181	8.11716	8.11825	8.11759	8.11614	8.11525	8.11884	8.11673
		S2C.6: H = Type III SSCP Matrix for Age*Tylo
			Lactobacillus_apis	Snodgrassella_alvi	Bombilactobacillus_mellis	Lactobacillus_helsingborgensis	Lactobacillus_melliventris	Lactobacillus_kimbladii	Bifidobacterium_asteroides	Frischella_perrara	Gilliamella_apicola	Commensalibacter_s_bxid0093	Gilliamella_apis	Gilliamella_s_bxid9399	Lactobacillus_unclassified	Lactobacillus_kullabergensis	Gilliamella_unclassified	Bombilactobacillus_mellifer	Apilactobacillus_kunkeei	Others
			L_apis	S_alvi	B_mellis	L_helsingborgensis	L_melliventris	L_kimbladii	B_asteroides	F_perrara	G_apicola	Alpha2_1	G_apis	G_bxid9399	L_unclassified	L_kullabergensis	G_unclassified	B_mellifer	A_kunkeei	Others
		L_apis	71.7875	31.8637	29.2012	-12.9101	-46.0245	-23.7281	-119.65	18.9608	47.4622	83.3037	70.6724	47.9976	50.3398	-76.5183	-5.48516	-185.246	11.6797	6.22898
		S_alvi	31.8637	73.7198	24.9403	-2.25761	-29.3843	-46.5318	44.3148	57.7889	-2.19441	-43.4258	25.4937	35.1141	66.7816	-128.391	-25.2079	-63.6529	-30.4568	11.3594
		B_mellis	29.2012	24.9403	64.2206	-64.5165	-38.2736	-15.6909	-16.9822	38.7292	59.1381	11.8149	-62.5814	-12.6117	30.1707	12.1949	-40.5554	-22.051	6.08824	-3.50407
		L_helsingborgensis	-12.9101	-2.25761	-64.5165	258.284	67.325	-83.3275	126.351	22.7507	-27.5356	-104.36	-64.947	61.6377	39.1924	-6.00849	108.098	-251.722	-36.624	-29.1324
		L_melliventris	-46.0245	-29.3843	-38.2736	67.325	74.1331	-6.94983	87.2092	-20.5709	-37.6014	-24.8479	-40.5979	-93.088	-28.6455	62.2504	69.6901	24.3967	-16.8875	-1.95804
		L_kimbladii	-23.7281	-46.5318	-15.6909	-83.3275	-6.94983	75.4376	-80.8295	-57.2041	-17.0008	70.0992	42.2849	-7.59909	-58.5063	59.5444	-37.6386	161.229	20.6871	5.80306
		B_asteroides	-119.65	44.3148	-16.9822	126.351	87.2092	-80.8295	505.807	132.553	-149.302	-359.804	-186.721	-94.7373	12.3848	-34.7439	13.5539	244.923	-108.96	-15.4646
		F_perrara	18.9608	57.7889	38.7292	22.7507	-20.5709	-57.2041	132.553	107.905	-32.9604	-80.7337	-27.5018	7.01267	67.4559	-99.7684	-33.8647	-40.2398	-56.8076	-3.66854
		G_apicola	47.4622	-2.19441	59.1381	-27.5356	-37.6014	-17.0008	-149.302	-32.9604	163.377	60.6357	-115.111	32.1087	16.4024	109.383	6.65021	-166.646	69.292	-16.3457
		Alpha2_1	83.3037	-43.4258	11.8149	-104.36	-24.8479	70.0992	-359.804	-80.7337	60.6357	371.593	151.717	-44.2608	4.73292	41.1987	-2.82505	-176.702	22.5644	19.522
		G_apis	70.6724	25.4937	-62.5814	-64.947	-40.5979	42.2849	-186.721	-27.5018	-115.111	151.717	424.063	45.6745	-2.56921	-281.472	7.48213	-48.5248	5.27974	57.675
		G_bxid9399	47.9976	35.1141	-12.6117	61.6377	-93.088	-7.59909	-94.7373	7.01267	32.1087	-44.2608	45.6745	288.422	51.5755	-104.826	-76.2378	-131.816	14.5729	-18.9291
		L_unclassified	50.3398	66.7816	30.1707	39.1924	-28.6455	-58.5063	12.3848	67.4559	16.4024	4.73292	-2.56921	51.5755	91.4785	-103.683	-19.4961	-173.419	-43.8543	-0.410245
		L_kullabergensis	-76.5183	-128.391	12.1949	-6.00849	62.2504	59.5444	-34.7439	-99.7684	109.383	41.1987	-281.472	-104.826	-103.683	384.65	33.9202	113.428	62.4583	-43.6447
		G_unclassified	-5.48516	-25.2079	-40.5554	108.098	69.6901	-37.6386	13.5539	-33.8647	6.65021	-2.82505	7.48213	-76.2378	-19.4961	33.9202	128.348	-148.486	21.9068	0.325509
		B_mellifer	-185.246	-63.6529	-22.051	-251.722	24.3967	161.229	244.923	-40.2398	-166.646	-176.702	-48.5248	-131.816	-173.419	113.428	-148.486	859.353	-14.7398	19.776
		A_kunkeei	11.6797	-30.4568	6.08824	-36.624	-16.8875	20.6871	-108.96	-56.8076	69.292	22.5644	5.27974	14.5729	-43.8543	62.4583	21.9068	-14.7398	75.0296	-1.31408
		Others	6.22898	11.3594	-3.50407	-29.1324	-1.95804	5.80306	-15.4646	-3.66854	-16.3457	19.522	57.675	-18.9291	-0.410245	-43.6447	0.325509	19.776	-1.31408	13.695
	S2C.7: Characteristic Roots and Vectors of: E Inverse * H, where
	H = Type III SSCP Matrix for Age*Tylo
	E = Error SSCP Matrix
	Characteristic Root	Percent	Characteristic Vector V'EV=1
			L_apis	S_alvi	B_mellis	L_helsingborgensis	L_melliventris	L_kimbladii	B_asteroides	F_perrara	G_apicola	Alpha2_1	G_apis	G_bxid9399	L_unclassified	L_kullabergensis	G_unclassified	B_mellifer	A_kunkeei	Others
	0.322267	28.55	-1.05898	-1.06437	-1.06181	-1.06424	-1.068	-1.07351	-1.0664	-1.06342	-1.06452	-1.06605	-1.06642	-1.0654	-1.05182	-1.06815	-1.06418	-1.07556	-1.06905	-1.07612
	0.271546	24.05	4.41068	4.41932	4.39288	4.42117	4.42344	4.41676	4.41889	4.41383	4.41377	4.41328	4.41696	4.41504	4.41734	4.41504	4.41836	4.41134	4.41621	4.41581
	0.236058	20.91	-1.80548	-1.79355	-1.79498	-1.79785	-1.79873	-1.804	-1.78586	-1.7948	-1.79846	-1.80083	-1.7994	-1.79788	-1.79189	-1.79735	-1.79853	-1.79572	-1.79985	-1.79494
	0.139897	12.39	1.19391	1.19462	1.18235	1.18617	1.18634	1.19303	1.19171	1.18954	1.19043	1.1902	1.19543	1.19279	1.1998	1.18356	1.18765	1.19438	1.18735	1.19716
	0.0914917	8.1	-0.429637	-0.425099	-0.428992	-0.419954	-0.429661	-0.421868	-0.429327	-0.428383	-0.425703	-0.429697	-0.427594	-0.41448	-0.423019	-0.425331	-0.428565	-0.423237	-0.422531	-0.438101
	0.0521771	4.62	2.91238	2.91848	2.92071	2.91802	2.92232	2.92279	2.91955	2.92238	2.92039	2.92544	2.91664	2.92137	2.93913	2.9235	2.91547	2.92204	2.91491	2.91949
	0.0154555	1.37	0.770871	0.742725	0.762892	0.757669	0.752475	0.755766	0.759881	0.759114	0.752337	0.756079	0.756229	0.755047	0.743969	0.753936	0.751979	0.754656	0.753509	0.747605
	0	0	5.69912	5.70293	5.71357	5.69375	5.69549	5.69385	5.7018	5.69876	5.70095	5.6964	5.6997	5.69929	5.69468	5.70014	5.69841	5.69829	5.70316	5.69583
	0	0	-0.0035554	-0.00941631	-0.012941	-0.00586036	-0.0054831	-0.00333732	-0.00615124	-0.00385063	0.00068327	-0.00740699	-0.00715549	-0.00862243	-0.0103189	-0.00971268	-0.0094885	-0.00674113	-0.0100786	-0.00637616
	0	0	-0.0197844	-0.0162407	-0.0200141	-0.0209853	-0.0219103	-0.00523026	-0.0187362	-0.0210824	-0.0215905	-0.0229933	-0.0213543	-0.0223201	-0.0196254	-0.0207985	-0.0192088	-0.0240727	-0.0197722	-0.0224749
	0	0	0.0243304	0.0141289	0.0202911	0.0132467	0.0325085	0.0150131	0.0136053	0.0144017	0.0144101	0.0132686	0.0148547	0.0180092	0.0132802	0.0131254	0.0118811	0.015928	0.0154213	0.00913463
	0	0	0.0193293	0.0207804	0.0107281	0.0168401	0.0200666	0.0172638	0.0191331	0.0197005	0.019703	0.0211046	0.0196475	0.0163266	0.0274601	0.016727	0.0198073	0.021721	0.0266257	-0.00692046
	0	0	0.00159389	-0.00927654	-0.00213882	-0.00552206	-0.00945054	-0.00790073	0.00128763	-0.0162472	-0.00478677	-0.00371486	-0.00406389	-0.00545977	-0.00587095	-0.00575304	-0.00683036	-0.00571131	-0.00794064	-0.00793813
	0	0	-0.0137207	-0.011228	-0.0262448	-0.0218029	-0.0200217	-0.0195752	-0.0150554	-0.0204981	-0.0167688	-0.0208707	-0.0135661	-0.0202525	-0.0239025	-0.0114929	-0.0244411	-0.0220895	-0.0227821	-0.0227749
	0	0	0.0350898	0.0236537	0.0195552	0.0217844	0.0203156	0.0174671	0.0138472	0.0197259	0.0188126	0.0169244	0.0177932	0.0196327	0.0161471	0.0200878	0.0268154	0.0256453	0.0105674	0.0105641
	0	0	-0.0426903	-0.0209705	-0.00644355	-0.021323	-0.0200902	-0.0203059	-0.0219719	-0.0211695	-0.0193698	-0.0203539	-0.01667	-0.0185625	-0.0227567	-0.0224778	-0.0189611	-0.0240073	-0.0240139	-0.0240063
	0	0	-0.0151686	-0.00742448	-0.00367625	-0.00167186	-0.0133528	-0.0120955	-0.0159707	-0.0135676	-0.0124151	-0.0126795	-0.0108082	-0.0163852	-0.0156472	-0.0128258	-0.018114	-0.0105104	-0.0105133	-0.0105099
	0	0	-0.00088317	0.00743851	-0.00546093	-0.00568123	-0.00568923	-0.00710043	-0.00181587	-0.00579774	-0.00735019	0.00068575	-0.00951791	-0.00279095	-0.0275696	-0.00722155	-0.00632242	-0.00761214	-0.00761422	-0.00761181

## Sheet: S3.PCA
Title: Antibiotic treatment of honey bee colonies alters early gut microbiome assembly and induces persistent dysbiosis in newly emerged workers
Authors: Nathan O. Allen1, Duan C. Copeland2, Brendon M. Mott2, Robert Erickson2, and Kirk E. Anderson1,2
Corresponding author: Nathan O. Allen, Kirk E. Anderson
S3. PCAs
	PCAs on CLR-transformed relative abundances. Ellipses are 95% coverage of group points.
	Colored acording to Tylosin treatment (a); Age (b); and grouped Ages: 1-4 "Young," 7-14 "Mid," and 17-21 "Older"

## Sheet: S4.WilcoxonAbundance_Species
Title: Antibiotic treatment of honey bee colonies alters early gut microbiome assembly and induces persistent dysbiosis in newly emerged workers
Authors: Nathan O. Allen1, Duan C. Copeland2, Brendon M. Mott2, Robert Erickson2, and Kirk E. Anderson1,2
Corresponding author: Nathan O. Allen, Kirk E. Anderson
Plots of Absolute Abundance by Species, with Wilcoxon test results
S4A: Wilcoxon rank-sum test on Absolute Abundance differences between Control and Tylosin treated, by Age						"Direction" key:
						Treated bees showed Lower abundance	Treated bees showed Higher abundance
						↓	↑
		Bee Age in Days: 1				Bee Age in Days: 2				Bee Age in Days: 3				Bee Age in Days: 4				Bee Age in Days: 7				Bee Age in Days: 14				Bee Age in Days: 17				Bee Age in Days: 21
		W	Direction	FDR p.value		W	Direction	FDR p.value		W	Direction	FDR p.value		W	Direction	FDR p.value		W	Direction	FDR p.value		W	Direction	FDR p.value		W	Direction	FDR p.value		W	Direction	FDR p.value
	Estimated Total Bacterial Cells	70	↑	0.0355386		155	↓	0.353726		114	↑	0.770577		225	↓	0.00356487		172	↓	0.553276		146	↓	0.68482		231	↓	0.0570724		218	↓	0.0608508
	Lactobacillus_apis	80	↑	0.061585		149	↓	0.445591		89	↑	0.321095		200	↓	0.0438292		73	↑	0.0621475		128	↓	1		238	↓	0.0355386		157	↓	0.792599
	Snodgrassella_alvi	116	↓	0.367814		157	↓	0.321095		178.5	↓	0.16922		188	↓	0.0872075		101	↑	0.310436		139	↓	0.802115		234	↓	0.0456866		185	↓	0.349032
	Bombilactobacillus_mellis	116.5	↓	0.369355		182	↓	0.0621475		100	↑	0.499001		210	↓	0.0188232		212	↓	0.0751171		142	↓	0.770577		203	↓	0.245551		240	↓	0.0112075
	Lactobacillus_helsingborgensis	222.5	↓	0.118683		143	↓	0.575825		230	↓	0.00233519		184.5	↓	0.111921		207	↓	0.107609		106	↑	0.610232		192	↓	0.373467		195	↓	0.221752
	Lactobacillus_melliventris	158	↓	1		108	↑	0.779296		166	↓	0.335059		162	↓	0.373467		199	↓	0.173212		116	↑	0.786415		187	↓	0.456267		215	↓	0.0621475
	Lactobacillus_kimbladii	116.5	↓	0.367814		110	↑	0.813719		85	↑	0.254735		174	↓	0.221752		193	↓	0.239271		195	↓	0.0608508		239	↓	0.0348688		215	↓	0.0621475
	Bifidobacterium_asteroides	147	↓	0.833299		164	↓	0.221752		228	↓	0.00233519		233	↓	0.0017219		260	↓	0.0017219		193	↓	0.0621475		265	↓	0.00326466		232	↓	0.0218416
	Frischella_perrara	118.5	↓	0.378495		168	↓	0.16922		145.5	↓	0.695563		180	↓	0.152761		170	↓	0.587945		104.5	↑	0.587945		183	↓	0.532357		159	↓	0.770577
	Gilliamella_apicola	117	↓	0.353959		134	↓	0.74952		104	↑	0.553276		141	↓	0.770577		132	↑	0.784774		125	↑	0.951701		139	↑	0.770577		182.5	↓	0.367814
	Commensalibacter_s_bxid0093	125	↓	0.487103		76	↑	0.212947		43.5	↑	0.0113145		109	↑	0.670504		83	↑	0.107609		76	↑	0.152761		170.5	↓	0.74952		96	↑	0.239271
	Gilliamella_apis	152.5	↓	0.923855		122	↑	0.972279		153	↓	0.518537		145	↓	0.68482		128	↑	0.735279		172	↓	0.239271		226	↓	0.0608693		148	↓	0.951701
	Gilliamella_s_bxid9399	129	↓	0.573918		102	↑	0.670504		126	↑	0.972279		163	↓	0.369355		102.5	↑	0.275768		157	↓	0.373467		110	↑	0.260563		124	↑	0.657122
	Lactobacillus_unclassified	154	↓	0.951701		157	↓	0.321095		190	↓	0.0751171		235	↓	0.0017219		165	↓	0.670504		114	↑	0.770577		213	↓	0.151365		192	↓	0.249587
	Lactobacillus_kullabergensis	150	↓	0.833299		114	↑	0.88776		107	↑	0.603206		148	↓	0.61622		217	↓	0.0608508		141	↓	0.770577		154.5	↓	0.985088		231.5	↓	0.0218416
	Gilliamella_unclassified	151	↓	0.897656		115	↑	0.923028		150	↓	0.610232		125	↑	0.951701		159.5	↓	0.770577		96	↑	0.415538		147	↓	0.923028		193.5	↓	0.239107
	Bombilactobacillus_mellifer	105.5	↓	0.16922		128	↓	0.84311		191.5	↓	0.0621475		221	↓	0.00369311		276	↓	0.000663461		232	↓	0.0017219		287	↓	0.00081562		234	↓	0.0188232
	Apilactobacillus_kunkeei	39	↑	0.00233519		90	↑	0.426262		62	↑	0.061585		119.5	↑	0.84311		117	↑	0.541734		132	↓	0.935092		134	↑	0.604407		175	↓	0.442534
	Others	71	↑	0.0374039		111	↑	0.833299		137	↓	0.838542		187	↓	0.094176		167	↓	0.644138		147	↓	0.670504		215	↓	0.131838		182	↓	0.373467
S4B: Absolute abundance by Age plots for all species. Abundance derived from taxa's proportional abundance and bactquant, adjusted for 16s copy number
S4B1: Total Bacterial Abundance:
	BactQuant: unadjusted raw 16srRNA count
	AbsoluteAbundance_Cells: Bactquant adjusted by species-specific 16s copy number
S4B2: Lactobacillus species Abundance:
	L_apis: Lactobacillus_apis
	L_hels: Lactobacillus_helsingborgensis
	L_Kimbla: Lactobacillus_kimbladii
	L_kull: Lactobacillus_kullabergensis
	L_mell: Lactobacillus_melliventris
	L_unc: Lactobacillus_unclassified
S4B3: Bombilactobacillus and Bifidobacterium Abundance:
	B_mellis: Bombilactobacillus_mellis
	B_mellif: Bombilactobacillus_mellifer
	B_ast: Bifidobacterium_asteroides
S4B5: Snodgrassella alvi Abundance:
	S_alvi: Snodgrassella alvi
S4B6: Gilliamella species Abundance:
	G_apicola: Gilliamella_apicola
	G_apis: Gilliamella_apis
	G_XB: Gilliamella_s_bxid9399
	G_unc: Gilliamella_unclassified
S4B7: Noncore species Abundance: Apilactobacillus, Commensalibacter, and Others
	Al_kun: Apilactobacillus_kunkeei
	Alpha21: Commensalibacter_melissae
	F_perrarra: Frischella_perrara
	Others: Sum all other taxa (see methods)

## Sheet: S5A.SpeciesAndOTU_Prevalence
Title: Antibiotic treatment of honey bee colonies alters early gut microbiome assembly and induces persistent dysbiosis in newly emerged workers
Authors: Nathan O. Allen1, Duan C. Copeland2, Brendon M. Mott2, Robert Erickson2, and Kirk E. Anderson1,2
Corresponding author: Nathan O. Allen, Kirk E. Anderson
Differences in species Prevalence ignoring species abundance
Fishers Exact test on contingency tables for presence/absence of taxa
By species											By OTUs with >10% of species reads
S5A.1: Fisher's exact test for Independence of Treatment and prevalence											S5A.2 Fisher's exact test for Independence of Treatment and prevalence
Species	Control Count	Treated Count	Expected Control Count	Expected Treated Count	Direction	p value	FDR p value				Species	Control Count	Treated Count	Expected Control Count	Expected Treated Count	Direction	p value	FDR p value
Bombilactobacillus_mellifer	109	66	89.4737	85.5263	Lower in Treated	6.79529e-07	1.08725e-05				BmelliferOtu0019	105	62	85.3835	81.6165	Lower in Treated	6.67907e-07	2.40447e-05
Lactobacillus_helsingborgensis	132	107	122.195	116.805	Lower in Treated	6.30534e-05	0.000336285				CAlpha21Otu0009	82	104	95.0977	90.9023	Higher in Treated	0.00050128	0.00902304
Commensalibacter_s_bxid0093	84	109	98.6767	94.3233	Higher in Treated	6.03679e-05	0.000336285				BasteroidesOtu0005	98	68	84.8722	81.1278	Lower in Treated	0.00100247	0.0120296
Bifidobacterium_asteroides	124	96	112.481	107.519	Lower in Treated	0.000289124	0.00115649				SalviOtu0014	15	32	24.0301	22.9699	Higher in Treated	0.00390295	0.0351265
Lactobacillus_kimbladii	118	125	124.241	118.759	Higher in Treated	0.00797971	0.0255351				GapisOtu0026	29	15	22.4962	21.5038	Lower in Treated	0.0333469	0.171499
Lactobacillus_unclassified	136	125	133.444	127.556	Lower in Treated	0.0267873	0.0714328				LmelliventrisOtu0010	80	58	70.5564	67.4436	Lower in Treated	0.0269724	0.171499
Gilliamella_apicola	72	79	77.203	73.797	Higher in Treated	0.216892	0.495752				LunclassifiedOtu0057	6	0	3.06767	2.93233	Lower in Treated	0.0297353	0.171499
Frischella_perrara	115	115	117.594	112.406	Equal	0.375411	0.667397				LmelliventrisOtu0015	34	47	41.4135	39.5865	Higher in Treated	0.0617995	0.278098
Gilliamella_s_bxid9399	91	94	94.5865	90.4135	Higher in Treated	0.353888	0.667397				LhelsingborgensisOtu0004	96	82	91.0075	86.9925	Lower in Treated	0.24067	0.555308
Snodgrassella_alvi	133	126	132.421	126.579	Lower in Treated	0.717487	0.76532				GunclassifiedOtu0042	3	8	5.62406	5.37594	Higher in Treated	0.130219	0.426172
Bombilactobacillus_mellis	133	129	133.955	128.045	Lower in Treated	0.622541	0.76532				SalviOtu0002	91	75	84.8722	81.1278	Lower in Treated	0.130155	0.426172
Lactobacillus_melliventris	128	120	126.797	121.203	Lower in Treated	0.629791	0.76532				LhelsingborgensisOtu0025	13	12	12.782	12.218	Lower in Treated	1	1
Gilliamella_apis	76	69	74.1353	70.8647	Lower in Treated	0.711997	0.76532				FperraraOtu0008	78	85	83.3383	79.6617	Higher in Treated	0.208302	0.537795
Gilliamella_unclassified	99	98	100.722	96.2782	Lower in Treated	0.67579	0.76532				LapisOtu0001	96	101	100.722	96.2782	Higher in Treated	0.209143	0.537795
Apilactobacillus_kunkeei	91	91	93.0526	88.9474	Equal	0.600385	0.76532				GunclassifiedOtu0044	4	8	6.13534	5.86466	Higher in Treated	0.246804	0.555308
Lactobacillus_kullabergensis	76	70	74.6466	71.3534	Lower in Treated	0.805479	0.805479				LkimbladiiOtu0011	56	55	56.7519	54.2481	Lower in Treated	0.901239	0.98317
											LkimbladiiOtu0016	15	14	14.8271	14.1729	Lower in Treated	1	1
											LapisOtu0003	35	26	31.188	29.812	Lower in Treated	0.307916	0.615832
											BmellisOtu0007	37	43	40.9023	39.0977	Higher in Treated	0.349387	0.628897
											GunclassifiedOtu0060	18	12	15.3383	14.6617	Lower in Treated	0.33674	0.628897
											BmellisOtu0013	33	25	29.6541	28.3459	Lower in Treated	0.373475	0.640243
											GapisOtu0059	6	9	7.66917	7.33083	Higher in Treated	0.432782	0.708188
											BmellisOtu0006	32	36	34.7669	33.2331	Higher in Treated	0.483143	0.756224
											BasteroidesOtu0024	24	27	26.0752	24.9248	Higher in Treated	0.536909	0.773149
											GapisOtu0034	11	14	12.782	12.218	Higher in Treated	0.530688	0.773149
											FperraraOtu0028	18	14	16.3609	15.6391	Lower in Treated	0.575902	0.797403
											AkunkeeiOtu0036	88	89	90.4962	86.5038	Higher in Treated	0.603254	0.804339
											GapicolaOtu0020	10	12	11.2481	10.7519	Higher in Treated	0.658815	0.841962
											LunclassifiedOtu0062	2	3	2.55639	2.44361	Higher in Treated	0.678247	0.841962
											GapicolaOtu0012	40	41	41.4135	39.5865	Higher in Treated	0.789983	0.924476
											Gbxid9399Otu0017	88	87	89.4737	85.5263	Lower in Treated	0.796077	0.924476
											GapicolaOtu0021	13	11	12.2707	11.7293	Lower in Treated	0.832154	0.936173
											LkimbladiiOtu0027	19	29	24.5414	23.4586	Higher in Treated	0.0818893	0.327557
											LkullabergensisOtu0023	24	15	19.9398	19.0602	Lower in Treated	0.169825	0.509476
											LkullabergensisOtu0045	5	9	7.15789	6.84211	Higher in Treated	0.279705	0.592316
											LunclassifiedOtu0054	1	0	0.511278	0.488722	Lower in Treated	1	1
											OOthers	NA	NA	NA	NA	NA	NA	NA

[truncated: 8 more sheets: S5B.SppCooccurrence_nullModel, S5C.Spearman_Correlations, S5D.SpeciesCooccurrenceFisher, S6.AlphaDiversityAnova, S6A.GenusDiversity_OTU_Count, S6B.CoreSppDiversityOTUcount, S6C.OTU_CooccurrenceFisher, S6D.OTUCooccurrence_nullModel]
